# Supplementary material for: An Overexpressed Q Allele Leads to Increased Spike Density and Improved Processing Quality in Common Wheat (Triticum aestivum)
Source: G3 (Bethesda). 2018 Jan 22;8(3):771–8. doi: 10.1534/g3.117.300562 (PMC5844298; doi:10.1534/g3.117.300562)
Supplement: Supplementary file 1 [file 771TableS4.xlsx]

## Sheet: Sheet1
Index on iSelect 90K SNP bead chip	SNP name	sequences	BLAST results	physical map region	Chromosome in Avalon x Cadenza	Chrm_arm_IWGSC	IWSC_Diploid_SNP_annotation	GenTrain Score	Frac A	Frac C	Frac G	Frac T	Pool-1 (compact)	Pool-2 (compact)	Pool-3 (compact)	Pool-4 (compact)	Pool-5 (compact)	Pool-2 (compact)	Pool-1 (compact)	Pool-2 (compact)	Pool-3 (compact)	Pool-4 (compact)	Pool-3 (compact)	Pool-2 (compact)	Pool-1 (compact)	Pool-2 (compact)	Pool-3 (compact)	Pool-4 (compact)	Pool-5 (compact)	Pool-2 (compact)	Pool-1 (compact)	Pool-2 (compact)	Pool-5 (compact)	Pool-4 (compact)	Pool-5 (compact)	Pool-2 (compact)	Pool-1 (compact)	Pool-6 (compact)	Pool-3 (compact)	Pool-4 (compact)	Pool-5 (compact)	Pool-2 (compact)	Pool-7 (compact)	Pool-2 (compact)	Pool-3 (compact)	Pool-4 (compact)	Pool-5 (compact)	Pool-8 (compact)	Pool-1 (compact)
7528	BS00024230_51	CATCAACCAGAAGCCGTACGGGCACGGTGGCTGATTGATTAGTCAGCCAGTAGTACTCATTGTTGCTCGCTCCAGTGCTTGCTTGGTGGTGACAAGAAGAA	IWGSC_CSS_5AL_scaff_2590609:164-264		5A	5AL	detects poly duplicated loci	0.662964	0.245098	0.284314	0.235294	0.235294	AB	0.506415	0.332511	0.299214	1	AB	0.506415	0.365798	0.319891	1	AB	0.506415	0.388439	0.25685	1	AB	0.506415	0.386189	0.324361	1	AB	0.506415	0.447922	0.33486	1	AB	0.204319	0.24933	0.305166	1	AB	0.373239	0.51886	0.286406	1	AB	0.506415
8292	BS00041911_51	TCCATGTCTGAAACTTGTTAGCCTATGAAAATTATCTTGTGCGGTTTTGTTGAATCAGAGTTTCGTTTCTGGTGCTGGGACATCATGGCTTGATTGTCAGA	Traes_5AL_5710E25DF	178.88cM-179.56cM	5A	5AL	detects poly single locus	0.675316	0.215686	0.245098	0.264706	0.27451	BB	0.528156	0.890874	1.456	1	BB	0.528156	0.907051	1.43336	1	BB	0.528156	0.895405	1.48089	1	BB	0.528156	0.93209	1.41875	1	BB	0.528156	0.875717	1.42742	1	BB	0.528156	0.969953	1.36996	1	BB	0.51752	0.814513	1.59108	1	BB	0.528156
8349	BS00043676_51	CAAAAGAATCGAACCGGCCGAAATTTCTCGAGCTGTTGGATGAGTCAAATTCCGCTGCGCCCTCGCCTTTGGAGCTGCTTACAGAGTCAAACCTGGAAAAG	Traes_5AL_DC3E7B2BB	195.47cM-198.08cM	5A	5AL	detects poly duplicated loci	0.735376	0.362745	0.186275	0.205882	0.245098	AB	0.63663	0.445407	0.903343	1	AB	0.63663	0.470625	0.926061	1	AB	0.63663	0.438375	0.831266	1	AB	0.63663	0.450979	0.898343	1	AB	0.63663	0.488182	0.933035	1	AB	0.63663	0.392132	0.900361	1	AB	0.63663	0.539752	0.821557	1	AB	0.63663
9970	BS00067150_51	AGGTAGAAAAGGGCCCCCGACTCTCTGTTTCATACACGATATAGTTGCAAACTTCCCTGTACCACGTGCATGCAGCTTACTTTCAGTTTCTTAGATCTTTG	IWGSC_CSS_5AL_scaff_2738339:1109-1209		5A	5AL	detects poly single locus	0.629356	0.235294	0.196078	0.284314	0.284314	AA	0.449273	0.0944976	1.57343	1	AA	0.449273	0.091009	1.50917	1	AA	0.449273	0.0915396	1.61673	1	AA	0.449273	0.0707442	1.47885	1	AA	0.449273	0.106529	1.51901	1	AA	0.449273	0.0274145	1.41155	1	AA	0.351664	0.178604	1.78713	1	AA	0.449273
10909	BS00076948_51	ATAGTCTATAGAAGATGCAAAATTTCCACCAAATTATGATCTCAGGTCTGAAATGGAGGCGAAATGGATCGCAATAGCACACTGAGTTCAAATGGCATATC	Traes_5AL_821898B2E	195.47cM-198.08cM	5A	5AL	detects poly single locus	0.606026	0.206186	0.257732	0.195876	0.340206	AA	0.411755	0.115344	1.62641	1	AA	0.411755	0.0958668	1.5687	1	AA	0.411755	0.0776304	1.62679	1	AA	0.411755	0.103844	1.64015	1	AA	0.411755	0.115344	1.64098	1	AA	0.411755	0.0435629	1.52867	1	AA	0.411755	0.126881	1.7723	1	AA	0.411755
11676	BS00090847_51	ATCTACATGTCACCATTGTTACCCCCCAATAACTGCATGTCAAAGCTTCTTACTCGAGACGACGACACCGAAGAGGTTGTGAGAAATCGCCTGCGGATCTA	Traes_5AL_821898B2E	195.47cM-198.08cM	5A		detects poly single locus	0.723884	0.299145	0.136752	0.273504	0.290598	BB	0.61577	0.945068	0.732929	1	BB	0.61577	0.96339	0.72923	1	BB	0.61577	0.913446	0.666503	1	BB	0.61577	0.936924	0.732077	1	BB	0.61577	0.953075	0.692986	1	BB	0.613506	0.8988	0.711165	1	BB	0.61577	0.930613	0.672427	1	BB	0.61577
50494	Ku_c73693_440	GAGACTCATCGCACCGGATCCTTTTGGCCATAGCCATAGAAGAAGCTGCTTCTCCGAAGCGGAGGGAGGGGAATCTATTGATTCCTATAACCCTGCTTATA	Traes_5AL_5A1F1E0E9		5A			0.687678	0.262376	0.222772	0.311881	0.20297	AB	0.55021	0.536334	1.02675	1	AB	0.55021	0.508546	1.09642	1	AB	0.55021	0.569823	1.11646	1	AB	0.55021	0.532767	1.08541	1	AB	0.55021	0.553317	1.09466	1	AB	0.298277	0.421965	1.08588	1	AB	0.55021	0.580773	1.10689	1	AB	0.55021
56756	RAC875_c53285_834	ACACCCTCCGGCAGCGACTGTGGTGGCGGGCATGGATGAAGAGGATCACTTGGTTTAGGGATATTCTGTTCTGTTGCAGGCCCGAGGATATCTATCCTGCT						0.582859	0.326733	0.267327	0.148515	0.257426	AA	0.376532	0.164538	1.30066	1	AA	0.376532	0.168188	1.27179	1	AA	0.376532	0.210243	1.51493	1	AA	0.376532	0.184605	1.32051	1	AA	0.376532	0.177079	1.36748	1	AA	0.376532	0.0837598	1.23325	1	AA	0.372733	0.236321	1.54239	1	AA	0.376532
[truncated: 81 more columns]

## Sheet: Sheet2
Index on iSelect 90K SNP bead chip	SNP id	SNP Name	Chr.	cM	Order	Chr. Arm Assignment	Rescaled distance, cM
51515	IWB51515	Ra_c23068_380	1A	0	1	.	0
3662	IWB3662.1	BobWhite_c48447_529	1A	33.01	2	.	10.6905
8881	IWB8881	BS00062658_51	1A	37.14	3	.	12.028
7603	IWB7603	BS00026003_51	1A	38.46	4	.	12.4555
10536	IWB10536	BS00071289_51	1A	42.4	5	.	13.7315
29495	IWB29495.1	Excalibur_c9509_1180	1A	42.4	6	S	13.7315
31869	IWB31869	GENE-0412_338	1A	42.4	7	.	13.7315
34801	IWB34801	IAAV3919	1A	42.4	8	S	13.7315
42055	IWB42055.1	Kukri_c18951_853	1A	42.4	9	.	13.7315
57868	IWB57868	RAC875_c42700_264	1A	42.4	10	.	13.7315
61980	IWB61980	RAC875_rep_c110533_92	1A	42.4	11	S	13.7315
68798	IWB68798	Tdurum_contig19376_154	1A	42.4	12	.	13.7315
70554	IWB70554	Tdurum_contig35757_161	1A	42.4	13	S	13.7315
71565	IWB71565	Tdurum_contig44888_837	1A	42.4	14	S	13.7315
72690	IWB72690	Tdurum_contig59794_640	1A	42.4	15	.	13.7315
72726	IWB72726	Tdurum_contig60323_605	1A	42.4	16	.	13.7315
74011	IWB74011.1	Tdurum_contig97729_491	1A	42.4	17	.	13.7315
7943	IWB7943	BS00033749_51	1A	42.4	18	S	13.7315
12147	IWB12147	BS00100774_51	1A	42.4	19	S	13.7315
16714	IWB16714.1	D_contig37179_75	1A	42.4	20	S	13.7315
47522	IWB47522	Kukri_c7192_1077	1A	42.4	21	S	13.7315
6058	IWB6058	BS00009423_51	1A	42.4	22	.	13.7315
71109	IWB71109	Tdurum_contig42405_197	1A	42.4	23	S	13.7315
9066	IWB9066.1	BS00063479_51	1A	42.4	24	.	13.7315
525	IWB525	BobWhite_c1361_1187	1A	42.4	25	S	13.7315
7208	IWB7208	BS00022677_51	1A	42.4	26	S	13.7315
76210	IWA1376	wsnp_Ex_c10657_17376448	1A	42.4	27	S	13.7315
7944	IWB7944	BS00033750_51	1A	42.4	28	S	13.7315
8777	IWB8777	BS00059424_51	1A	42.4	29	S	13.7315
9867	IWB9867	BS00066697_51	1A	42.4	30	.	13.7315
61484	IWB61484	RAC875_rep_c105697_366	1A	44.07	31	.	14.2723
55608	IWB55608	RAC875_c24163_994	1A	48.59	32	.	15.7361
6476	IWB6476	BS00011810_51	1A	48.59	33	.	15.7361
25590	IWB25590	Excalibur_c35316_154	1A	51.48	34	.	16.6721
50666	IWB50666	Kukri_s115525_295	1A	51.48	35	.	16.6721
6234	IWB6234	BS00010488_51	1A	51.48	36	.	16.6721
21832	IWB21832	Excalibur_c11258_1700	1A	51.66	37	S	16.7304
2454	IWB2454	BobWhite_c31470_532	1A	51.66	38	S	16.7304
25591	IWB25591.1	Excalibur_c35316_388	1A	51.66	39	S	16.7304
34707	IWB34707	IAAV3403	1A	51.66	40	S	16.7304
6621	IWB6621.1	BS00015608_51	1A	51.66	41	.	16.7304
9473	IWB9473	BS00065168_51	1A	51.66	42	S	16.7304
74213	IWB74213	tplb0025b13_150	1A	51.66	43	S	16.7304
80188	IWA6644	wsnp_Ku_c1818_3557408	1A	51.66	44	S	16.7304
7628	IWB7628	BS00026456_51	1A	51.66	45	S	16.7304
9223	IWB9223	BS00064205_51	1A	51.66	46	.	16.7304
76390	IWA1602	wsnp_Ex_c12254_19574891	1A	51.66	47	S	16.7304
9222	IWB9222	BS00064204_51	1A	51.66	48	.	16.7304
71713	IWB71713	Tdurum_contig46733_6628	1A	53.93	49	.	17.4655
7832	IWB7832.1	BS00031289_51	1A	53.93	50	.	17.4655
60351	IWB60351.1	RAC875_c744_1935	1A	55.22	51	L	17.8833
8757	IWB8757	BS00058867_51	1A	55.22	52	.	17.8833
13141	IWB13141	CAP11_rep_c7878_143	1A	55.28	53	S	17.9027
44855	IWB44855.1	Kukri_c3888_1478	1A	55.28	54	S	17.9027
61124	IWB61124	RAC875_c95364_259	1A	55.28	55	S	17.9027
11264	IWB11264.1	BS00082567_51	1A	59.73	56	S	19.3439
13355	IWB13355	CAP12_c3074_192	1A	59.73	57	.	19.3439
3225	IWB3225.1	BobWhite_c42252_276	1A	59.73	58	S	19.3439
71424	IWB71424.1	Tdurum_contig43475_155	1A	59.73	59	.	19.3439
7436	IWB7436	BS00023130_51	1A	60.93	60	S	19.7325
8776	IWB8776	BS00059422_51	1A	60.93	61	S	19.7325
12616	IWB12616	BS00110974_51	1A	62.23	62	S	20.1535
65373	IWB65373	TA001286-0611-w	1A	62.23	63	.	20.1535
14518	IWB14518	CAP8_c1356_189	1A	62.44	64	.	20.2215
20403	IWB20403.1	Ex_c2840_1013	1A	62.68	65	.	20.2993
72253	IWB72253	Tdurum_contig52189_1322	1A	62.68	66	.	20.2993
1449	IWB1449	BobWhite_c20902_177	1A	66.54	67	S	21.5494
16675	IWB16675	D_contig36054_1409	1A	66.54	68	S	21.5494
39039	IWB39039	Ku_c28007_1398	1A	66.54	69	.	21.5494
57448	IWB57448	RAC875_c38756_141	1A	66.54	70	S	21.5494
71425	IWB71425.1	Tdurum_contig43475_978	1A	66.54	71	L	21.5494
7470	IWB7470	BS00023201_51	1A	66.54	72	S	21.5494
8696	IWB8696	BS00056550_51	1A	74.3	73	S	24.0625
11098	IWB11098	BS00079769_51	1A	75.37	74	S	24.409
75901	IWA803	wsnp_CAP11_c710_458019	1A	75.37	75	S	24.409
81583	IWA8622	wsnp_RFL_Contig4735_5673999	1A	75.37	76	S	24.409
17894	IWB17894	D_GA8KES402HR8TV_187	1A	78	77	.	25.2607
20957	IWB20957	Ex_c57982_980	1A	78	78	S	25.2607
29206	IWB29206	Excalibur_c87411_54	1A	78.24	79	.	25.3385
32244	IWB32244	GENE-1118_58	1A	78.24	80	.	25.3385
42635	IWB42635	Kukri_c22349_754	1A	78.24	81	.	25.3385
48747	IWB48747	Kukri_rep_c102231_265	1A	78.24	82	S	25.3385
56511	IWB56511	RAC875_c30657_82	1A	78.24	83	S	25.3385
67232	IWB67232	Tdurum_contig11679_319	1A	78.24	84	.	25.3385
77581	IWA3182	wsnp_Ex_c2868_5293485	1A	78.24	85	S	25.3385
8819	IWB8819.1	BS00060796_51	1A	78.24	86	L	25.3385
11117	IWB11117	BS00080187_51	1A	82.12	87	.	26.595
31866	IWB31866	GENE-0411_723	1A	82.12	88	.	26.595
31867	IWB31867.1	GENE-0411_807	1A	82.12	89	.	26.595
44655	IWB44655	Kukri_c37212_1286	1A	82.12	90	S	26.595
63542	IWB63542	RFL_Contig1027_442	1A	82.12	91	S	26.595
79135	IWA5150	wsnp_Ex_rep_c106111_90308719	1A	82.12	92	S	26.595
8796	IWB8796	BS00060058_51	1A	82.12	93	.	26.595
48326	IWB48326.1	Kukri_c93012_76	1A	82.12	94	L	26.595
51388	IWB51388	Ra_c2029_3163	1A	82.12	95	.	26.595
27228	IWB27228	Excalibur_c5139_198	1A	83.59	96	S	27.0711
29039	IWB29039	Excalibur_c82557_201	1A	83.59	97	S	27.0711
28577	IWB28577	Excalibur_c71158_54	1A	83.59	98	S	27.0711
6172	IWB6172	BS00010128_51	1A	83.59	99	.	27.0711
73271	IWB73271	Tdurum_contig75476_167	1A	83.59	100	S	27.0711
78504	IWA4351	wsnp_Ex_c57982_59470152	1A	83.59	101	S	27.0711
80192	IWA6649	wsnp_Ku_c183_358844	1A	83.59	102	.	27.0711
3087	IWB3087	BobWhite_c39996_126	1A	84.44	103	.	27.3464
54411	IWB54411	RAC875_c1710_376	1A	84.44	104	S	27.3464
8127	IWB8127	BS00038243_51	1A	84.44	105	.	27.3464
3088	IWB3088	BobWhite_c39996_85	1A	84.44	106	S	27.3464
33789	IWB33789	GENE-4120_155	1A	84.44	107	.	27.3464
44057	IWB44057	Kukri_c32052_171	1A	84.44	108	.	27.3464
37267	IWB37267.1	JD_c26750_378	1A	88.66	109	.	28.713
42196	IWB42196.1	Kukri_c1977_1940	1A	88.66	110	S	28.713
5992	IWB5992.1	BS00004903_51	1A	89.29	111	S	28.9171
71687	IWB71687.1	Tdurum_contig46413_680	1A	89.29	112	.	28.9171
71688	IWB71688.1	Tdurum_contig46413_779	1A	89.29	113	S	28.9171
7590	IWB7590	BS00025755_51	1A	89.29	114	S	28.9171
10392	IWB10392	BS00069278_51	1A	89.89	115	S	29.1114
10867	IWB10867	BS00076278_51	1A	89.89	116	S	29.1114
35459	IWB35459	IAAV8297	1A	89.89	117	.	29.1114
43053	IWB43053	Kukri_c24962_123	1A	89.89	118	.	29.1114
43660	IWB43660	Kukri_c29150_143	1A	89.89	119	S	29.1114
61317	IWB61317	RAC875_rep_c101110_474	1A	89.89	120	S	29.1114
61318	IWB61318	RAC875_rep_c101110_563	1A	89.89	121	S	29.1114
75039	IWB75039	tplb0053o08_2004	1A	89.89	122	.	29.1114
11162	IWB11162	BS00081035_51	1A	89.89	123	S	29.1114
47572	IWB47572.1	Kukri_c7393_851	1A	89.89	124	S	29.1114
11208	IWB11208.1	BS00081729_51	1A	89.89	125	S	29.1114
29371	IWB29371	Excalibur_c9196_313	1A	89.89	126	S	29.1114
36707	IWB36707	Jagger_c6846_109	1A	89.89	127	S	29.1114
37531	IWB37531	JD_c49343_475	1A	89.89	128	.	29.1114
42976	IWB42976	Kukri_c2446_683	1A	89.89	129	.	29.1114
42999	IWB42999	Kukri_c24615_364	1A	89.89	130	.	29.1114
50599	IWB50599	Kukri_s105761_144	1A	89.89	131	.	29.1114
54709	IWB54709	RAC875_c18640_821	1A	89.89	132	S	29.1114
5842	IWB5842	BS00003595_51	1A	89.89	133	S	29.1114
71461	IWB71461	Tdurum_contig43943_1165	1A	89.89	134	S	29.1114
73128	IWB73128	Tdurum_contig68827_118	1A	89.89	135	.	29.1114
7461	IWB7461.1	BS00023177_51	1A	89.89	136	S	29.1114
12589	IWB12589	BS00110709_51	1A	89.89	137	S	29.1114
12795	IWB12795	CAP11_c2581_302	1A	89.89	138	S	29.1114
71462	IWB71462	Tdurum_contig43943_56	1A	89.89	139	.	29.1114
14618	IWB14618	CAP8_c2448_355	1A	89.89	140	S	29.1114
29562	IWB29562	Excalibur_c9676_163	1A	89.89	141	S	29.1114
35349	IWB35349	IAAV7479	1A	89.89	142	.	29.1114
38011	IWB38011.1	JG_c936_115	1A	89.89	143	S	29.1114
30371	IWB30371	Excalibur_rep_c108929_181	1A	89.89	144	.	29.1114
59361	IWB59361.1	RAC875_c5831_1486	1A	89.89	145	.	29.1114
23623	IWB23623	Excalibur_c21298_515	1A	89.89	146	.	29.1114
6195	IWB6195	BS00010267_51	1A	89.89	147	.	29.1114
59783	IWB59783.1	RAC875_c63624_1002	1A	89.89	148	S	29.1114
61182	IWB61182	RAC875_c97040_104	1A	90.01	149	.	29.1502
7008	IWB7008	BS00022288_51	1A	90.01	150	S	29.1502
47675	IWB47675	Kukri_c76307_259	1A	91.64	151	.	29.6781
57680	IWB57680.1	RAC875_c41145_189	1A	91.64	152	S	29.6781
78419	IWA4241.1	wsnp_Ex_c5469_9655281	1A	91.64	153	.	29.6781
73129	IWB73129	Tdurum_contig68827_61	1A	91.64	154	S	29.6781
7333	IWB7333	BS00022943_51	1A	91.64	155	S	29.6781
10746	IWB10746	BS00074511_51	1A	95.68	156	S	30.9865
45715	IWB45715	Kukri_c46939_83	1A	95.68	157	S	30.9865
11402	IWB11402.1	BS00085235_51	1A	95.68	158	S	30.9865
20818	IWB20818	Ex_c4876_1221	1A	95.68	159	.	30.9865
43759	IWB43759	Kukri_c29655_239	1A	95.68	160	.	30.9865
45123	IWB45123	Kukri_c4126_240	1A	95.68	161	.	30.9865
59322	IWB59322	RAC875_c57939_175	1A	95.68	162	S	30.9865
59323	IWB59323	RAC875_c57939_78	1A	95.68	163	S	30.9865
69234	IWB69234	Tdurum_contig26035_231	1A	103.57	164	S	33.5417
46642	IWB46642	Kukri_c5715_141	1A	104.55	165	S	33.8591
11297	IWB11297.1	BS00083340_51	1A	107.14	166	S	34.6979
18424	IWB18424	D_GBF1XID02F3H8U_128	1A	107.14	167	.	34.6979
57005	IWB57005	RAC875_c34888_65	1A	107.14	168	S	34.6979
4186	IWB4186	BobWhite_c6558_234	1A	107.74	169	S	34.8922
54277	IWB54277	RAC875_c16352_594	1A	107.74	170	S	34.8922
7203	IWB7203	BS00022667_51	1A	108.27	171	S	35.0638
10394	IWB10394	BS00069300_51	1A	108.79	172	.	35.2323
10395	IWB10395	BS00069301_51	1A	108.79	173	.	35.2323
10921	IWB10921	BS00077350_51	1A	108.79	174	S	35.2323
10922	IWB10922	BS00077351_51	1A	108.79	175	S	35.2323
12166	IWB12166	BS00101309_51	1A	108.79	176	.	35.2323
13009	IWB13009	CAP11_c65_237	1A	108.79	177	S	35.2323
22151	IWB22151	Excalibur_c12789_1184	1A	108.79	178	.	35.2323
26603	IWB26603	Excalibur_c44883_244	1A	108.79	179	S	35.2323
26870	IWB26870	Excalibur_c47455_133	1A	108.79	180	S	35.2323
2711	IWB2711	BobWhite_c34604_222	1A	108.79	181	.	35.2323
35145	IWB35145	IAAV6115	1A	108.79	182	S	35.2323
387	IWB387	BobWhite_c1265_607	1A	108.79	183	.	35.2323
38771	IWB38771	Ku_c2121_1232	1A	108.79	184	.	35.2323
41725	IWB41725	Kukri_c17177_2181	1A	108.79	185	.	35.2323
42451	IWB42451	Kukri_c2121_1994	1A	108.79	186	.	35.2323
45122	IWB45122	Kukri_c4126_208	1A	108.79	187	S	35.2323
49962	IWB49962	Kukri_rep_c69910_1153	1A	108.79	188	S	35.2323
65627	IWB65627	TA002993-0179-w	1A	108.79	189	S	35.2323
75289	IWB75289	tplb0061f07_961	1A	108.79	190	S	35.2323
77944	IWA3635	wsnp_Ex_c38203_45790396	1A	108.79	191	S	35.2323
78822	IWA4753	wsnp_Ex_c7965_13519586	1A	108.79	192	.	35.2323
80611	IWA7191	wsnp_Ku_c5756_10191339	1A	108.79	193	S	35.2323
10730	IWB10730.1	BS00074341_51	1A	108.79	194	.	35.2323
12612	IWB12612	BS00110945_51	1A	108.79	195	S	35.2323
24448	IWB24448.1	Excalibur_c26496_352	1A	108.79	196	.	35.2323
1201	IWB1201	BobWhite_c18592_327	1A	108.79	197	S	35.2323
45546	IWB45546	Kukri_c45607_199	1A	108.79	198	.	35.2323
56841	IWB56841	RAC875_c33470_345	1A	108.79	199	.	35.2323
30651	IWB30651	Excalibur_rep_c113950_132	1A	108.8	200	.	35.2355
26927	IWB26927	Excalibur_c48152_563	1A	108.94	201	S	35.2808
78259	IWA4034	wsnp_Ex_c4876_8692849	1A	108.94	202	.	35.2808
7219	IWB7219	BS00022701_51	1A	108.94	203	S	35.2808
20402	IWB20402	Ex_c28368_426	1A	109.32	204	S	35.4039
24379	IWB24379	Excalibur_c25891_1402	1A	109.32	205	.	35.4039
25932	IWB25932	Excalibur_c38379_478	1A	109.32	206	.	35.4039
6999	IWB6999	BS00022270_51	1A	109.32	207	S	35.4039
76292	IWA1479	wsnp_Ex_c1137_2182795	1A	109.32	208	.	35.4039
39517	IWB39517	Ku_c4823_673	1A	109.32	209	S	35.4039
12206	IWB12206	BS00103478_51	1A	110.09	210	S	35.6533
78823	IWA4754	wsnp_Ex_c7965_13520238	1A	110.09	211	.	35.6533
21907	IWB21907.1	Excalibur_c11562_742	1A	110.09	212	.	35.6533
24273	IWB24273	Excalibur_c25175_512	1A	110.09	213	.	35.6533
42450	IWB42450	Kukri_c2121_1936	1A	110.09	214	.	35.6533
55244	IWB55244.1	RAC875_c21801_1572	1A	110.09	215	.	35.6533
71172	IWB71172.1	Tdurum_contig42479_1624	1A	110.09	216	S	35.6533
71173	IWB71173	Tdurum_contig42479_2158	1A	110.09	217	.	35.6533
27788	IWB27788	Excalibur_c58154_84	1A	110.09	218	.	35.6533
60070	IWB60070	RAC875_c67106_97	1A	110.09	219	.	35.6533
36389	IWB36389	IACX9458	1A	110.09	220	.	35.6533
2105	IWB2105.1	BobWhite_c27474_124	1A	111.64	221	S	36.1552
78760	IWA4678	wsnp_Ex_c7442_12743707	1A	111.64	222	.	36.1552
9667	IWB9667	BS00065909_51	1A	111.64	223	.	36.1552
36835	IWB36835	Jagger_rep_c10343_173	1A	111.64	224	S	36.1552
55079	IWB55079	RAC875_c20875_753	1A	111.64	225	.	36.1552
77054	IWA2452	wsnp_Ex_c19717_28713417	1A	113.43	226	.	36.7349
78734	IWA4644	wsnp_Ex_c7252_12453079	1A	113.43	227	.	36.7349
11202	IWB11202.1	BS00081680_51	1A	114.35	228	S	37.0329
55537	IWB55537	RAC875_c23587_271	1A	114.35	229	S	37.0329
11203	IWB11203	BS00081682_51	1A	114.35	230	S	37.0329
63611	IWB63611.1	RFL_Contig1338_2646	1A	114.35	231	S	37.0329
11053	IWB11053	BS00079071_51	1A	115.22	232	S	37.3146
11301	IWB11301	BS00083459_51	1A	115.22	233	S	37.3146
26718	IWB26718.1	Excalibur_c45969_370	1A	115.22	234	.	37.3146
386	IWB386	BobWhite_c1265_247	1A	115.22	235	.	37.3146
10192	IWB10192.1	BS00067961_51	1A	117.68	236	.	38.1113
1071	IWB1071.1	BobWhite_c1764_139	1A	117.68	237	.	38.1113
10932	IWB10932	BS00077492_51	1A	117.68	238	S	38.1113
11248	IWB11248	BS00082266_51	1A	117.68	239	S	38.1113
12126	IWB12126	BS00100287_51	1A	117.68	240	S	38.1113
21663	IWB21663	Excalibur_c105151_200	1A	117.68	241	S	38.1113
22778	IWB22778	Excalibur_c16353_264	1A	117.68	242	L	38.1113
31746	IWB31746	GENE-0211_139	1A	117.68	243	.	38.1113
35007	IWB35007.1	IAAV5327	1A	117.68	244	.	38.1113
3519	IWB3519	BobWhite_c46501_92	1A	117.68	245	S	38.1113
40692	IWB40692	Kukri_c11891_1015	1A	117.68	246	.	38.1113
49309	IWB49309	Kukri_rep_c108031_378	1A	117.68	247	S	38.1113
53183	IWB53183	RAC875_c108229_54	1A	117.68	248	.	38.1113
56359	IWB56359	RAC875_c29598_147	1A	117.68	249	.	38.1113
59459	IWB59459	RAC875_c59712_105	1A	117.68	250	S	38.1113
59865	IWB59865.1	RAC875_c64371_209	1A	117.68	251	S	38.1113
63565	IWB63565	RFL_Contig1118_65	1A	117.68	252	S	38.1113
67281	IWB67281	Tdurum_contig11756_1415	1A	117.68	253	.	38.1113
67282	IWB67282	Tdurum_contig11756_264	1A	117.68	254	.	38.1113
68393	IWB68393	Tdurum_contig15335_452	1A	117.68	255	.	38.1113
7089	IWB7089	BS00022443_51	1A	117.68	256	.	38.1113
72127	IWB72127	Tdurum_contig50845_215	1A	117.68	257	S	38.1113
72128	IWB72128	Tdurum_contig50845_82	1A	117.68	258	S	38.1113
72258	IWB72258	Tdurum_contig52332_94	1A	117.68	259	S	38.1113
7233	IWB7233	BS00022738_51	1A	117.68	260	S	38.1113
7351	IWB7351	BS00022977_51	1A	117.68	261	S	38.1113
73615	IWB73615	Tdurum_contig83113_134	1A	117.68	262	.	38.1113
74614	IWB74614	tplb0036l23_243	1A	117.68	263	.	38.1113
12172	IWB12172.1	BS00101392_51	1A	117.68	264	S	38.1113
42449	IWB42449	Kukri_c2121_1334	1A	117.68	265	.	38.1113
44449	IWB44449.1	Kukri_c35451_857	1A	117.68	266	.	38.1113
71175	IWB71175	Tdurum_contig42479_3800	1A	117.68	267	.	38.1113
79872	IWA6172	wsnp_JD_c7522_8606553	1A	117.68	268	.	38.1113
34835	IWB34835	IAAV4132	1A	117.68	269	.	38.1113
44709	IWB44709	Kukri_c37592_531	1A	117.68	270	.	38.1113
45180	IWB45180	Kukri_c41943_535	1A	117.68	271	.	38.1113
74770	IWB74770	tplb0043h23_1346	1A	117.68	272	.	38.1113
76293	IWA1481	wsnp_Ex_c1137_2183772	1A	117.68	273	.	38.1113
35649	IWB35649	IACX11001	1A	117.68	274	.	38.1113
49628	IWB49628	Kukri_rep_c113971_162	1A	117.68	275	.	38.1113
63610	IWB63610	RFL_Contig1338_2574	1A	117.68	276	S	38.1113
63712	IWB63712	RFL_Contig1703_695	1A	117.68	277	.	38.1113
42452	IWB42452	Kukri_c2121_2345	1A	117.68	278	.	38.1113
23538	IWB23538	Excalibur_c20777_315	1A	124.12	279	S	40.197
23539	IWB23539	Excalibur_c20777_428	1A	126.17	280	S	40.8609
1225	IWB1225	BobWhite_c18861_438	1A	129.97	281	.	42.0915
12518	IWB12518	BS00110358_51	1A	131.74	282	S	42.6647
71538	IWB71538	Tdurum_contig44731_2508	1A	131.74	283	.	42.6647
7727	IWB7727	BS00029416_51	1A	131.74	284	.	42.6647
1229	IWB1229.1	BobWhite_c1890_712	1A	133.63	285	S	43.2768
36053	IWB36053	IACX5892	1A	133.63	286	.	43.2768
55142	IWB55142	RAC875_c2122_159	1A	133.63	287	.	43.2768
5896	IWB5896	BS00003802_51	1A	133.63	288	S	43.2768
5889	IWB5889	BS00003761_51	1A	133.63	289	.	43.2768
59016	IWB59016	RAC875_c54245_88	1A	133.63	290	S	43.2768
69805	IWB69805	Tdurum_contig29484_628	1A	133.63	291	.	43.2768
72793	IWB72793	Tdurum_contig61492_458	1A	133.63	292	S	43.2768
72794	IWB72794	Tdurum_contig61492_684	1A	133.63	293	S	43.2768
63564	IWB63564	RFL_Contig1118_1073	1A	133.75	294	S	43.3157
74615	IWB74615.1	tplb0036l23_696	1A	133.75	295	.	43.3157
13840	IWB13840	CAP7_c1645_359	1A	134.22	296	S	43.4679
19101	IWB19101	D_GDEEGVY02H7D8K_299	1A	134.22	297	.	43.4679
35266	IWB35266.1	IAAV6899	1A	134.22	298	.	43.4679
7627	IWB7627	BS00026453_51	1A	134.22	299	S	43.4679
60792	IWB60792	RAC875_c85031_525	1A	134.22	300	.	43.4679
6520	IWB6520	BS00012052_51	1A	134.22	301	.	43.4679
75620	IWA414	wsnp_BF200531A_Ta_2_1	1A	134.22	302	S	43.4679
9312	IWB9312	BS00064536_51	1A	134.22	303	S	43.4679
12336	IWB12336	BS00107852_51	1A	141.85	304	S	45.9389
21518	IWB21518	Excalibur_c10065_570	1A	141.85	305	S	45.9389
34387	IWB34387	IAAV1469	1A	141.85	306	S	45.9389
38726	IWB38726.1	Ku_c20069_531	1A	141.85	307	.	45.9389
41970	IWB41970	Kukri_c18434_200	1A	141.85	308	S	45.9389
66130	IWB66130.1	TA015410-0477	1A	141.85	309	.	45.9389
7096	IWB7096.1	BS00022458_51	1A	141.85	310	S	45.9389
8188	IWB8188	BS00039749_51	1A	141.85	311	.	45.9389
8865	IWB8865.1	BS00062578_51	1A	141.85	312	S	45.9389
57360	IWB57360.1	RAC875_c37934_225	1A	141.85	313	.	45.9389
59245	IWB59245	RAC875_c56994_301	1A	141.85	314	.	45.9389
9029	IWB9029	BS00063263_51	1A	145.25	315	.	47.04
73371	IWB73371	Tdurum_contig76492_676	1A	147.49	316	.	47.7655
47067	IWB47067.1	Kukri_c63400_54	1A	148.37	317	.	48.0505
21788	IWB21788	Excalibur_c110483_103	1A	149.6	318	S	48.4488
23185	IWB23185	Excalibur_c18694_273	1A	149.6	319	.	48.4488
23832	IWB23832	Excalibur_c22642_90	1A	149.6	320	.	48.4488
27591	IWB27591	Excalibur_c55677_217	1A	149.6	321	S	48.4488
31415	IWB31415	Excalibur_rep_c92985_618	1A	149.6	322	S	48.4488
31764	IWB31764.1	GENE-0249_161	1A	149.6	323	.	48.4488
34675	IWB34675	IAAV3168	1A	149.6	324	S	48.4488
42930	IWB42930	Kukri_c24144_1568	1A	149.6	325	S	48.4488
57361	IWB57361	RAC875_c37934_285	1A	149.6	326	S	48.4488
59888	IWB59888.1	RAC875_c64603_663	1A	149.6	327	S	48.4488
68907	IWB68907	Tdurum_contig20965_1446	1A	149.6	328	.	48.4488
78618	IWA4506.1	wsnp_Ex_c64327_63176640	1A	149.6	329	S	48.4488
9329	IWB9329	BS00064608_51	1A	149.6	330	.	48.4488
9541	IWB9541	BS00065419_51	1A	149.6	331	.	48.4488
31414	IWB31414.1	Excalibur_rep_c92985_510	1A	149.6	332	S	48.4488
51995	IWB51995.1	Ra_c39042_935	1A	149.6	333	S	48.4488
31763	IWB31763.1	GENE-0249_122	1A	149.6	334	.	48.4488
68663	IWB68663	Tdurum_contig17530_822	1A	149.6	335	.	48.4488
50401	IWB50401	Kukri_rep_c81545_195	1A	149.6	336	S	48.4488
20633	IWB20633	Ex_c3941_906	1A	151.14	337	S	48.9475
26042	IWB26042	Excalibur_c3941_537	1A	151.14	338	S	48.9475
53645	IWB53645.1	RAC875_c13012_1598	1A	151.3	339	.	48.9994
15488	IWB15488.1	D_contig08749_250	1A	151.72	340	.	49.1354
34618	IWB34618	IAAV2838	1A	156.05	341	S	50.5377
22004	IWB22004	Excalibur_c11941_612	1A	156.43	342	.	50.6607
11044	IWB11044	BS00078982_51	1A	157.77	343	S	51.0947
47586	IWB47586	Kukri_c7436_2259	1A	157.77	344	S	51.0947
76219	IWA1388	wsnp_Ex_c10783_17555091	1A	157.77	345	S	51.0947
78357	IWA4163	wsnp_Ex_c5323_9408829	1A	157.77	346	S	51.0947
21708	IWB21708	Excalibur_c10689_254	1A	157.77	347	.	51.0947
22005	IWB22005	Excalibur_c11941_675	1A	158.24	348	.	51.2469
12251	IWB12251	BS00105601_51	1A	159.05	349	S	51.5092
14137	IWB14137	CAP7_c4833_141	1A	159.05	350	S	51.5092
41525	IWB41525	Kukri_c16098_95	1A	159.05	351	S	51.5092
76218	IWA1387	wsnp_Ex_c10783_17554146	1A	159.05	352	S	51.5092
55991	IWB55991.1	RAC875_c26820_847	1A	159.05	353	S	51.5092
54363	IWB54363	RAC875_c16820_419	1A	159.96	354	S	51.8039
79906	IWA6217	wsnp_JD_c9290_10155594	1A	159.96	355	.	51.8039
14138	IWB14138	CAP7_c4833_55	1A	160.39	356	.	51.9432
54638	IWB54638	RAC875_c1825_188	1A	160.39	357	.	51.9432
24259	IWB24259	Excalibur_c25050_372	1A	160.39	358	S	51.9432
31933	IWB31933.1	GENE-0509_349	1A	160.39	359	S	51.9432
45928	IWB45928	Kukri_c48959_528	1A	160.39	360	.	51.9432
60691	IWB60691	RAC875_c8245_272	1A	160.39	361	S	51.9432
78238	IWA4008	wsnp_Ex_c48087_53105842	1A	160.39	362	S	51.9432
80500	IWA7050	wsnp_Ku_c42878_50516167	1A	160.39	363	S	51.9432
66061	IWB66061	TA006139-0953	1A	160.39	364	S	51.9432
78358	IWA4164	wsnp_Ex_c5323_9409407	1A	160.39	365	.	51.9432
80744	IWA7377	wsnp_Ku_rep_c101175_88380491	1A	160.39	366	.	51.9432
28549	IWB28549	Excalibur_c7026_2635	1A	162.26	367	.	52.5488
3682	IWB3682	BobWhite_c48591_394	1A	162.26	368	.	52.5488
40979	IWB40979	Kukri_c13136_1363	1A	162.26	369	S	52.5488
31935	IWB31935	GENE-0509_639	1A	162.26	370	.	52.5488
3294	IWB3294	BobWhite_c4328_1345	1A	162.26	371	S	52.5488
54031	IWB54031	RAC875_c14926_589	1A	162.38	372	.	52.5877
33537	IWB33537	GENE-3653_323	1A	165.15	373	S	53.4848
34995	IWB34995	IAAV5252	1A	165.56	374	.	53.6175
81049	IWA7796	wsnp_Ra_c26191_35761997	1A	165.56	375	S	53.6175
42659	IWB42659	Kukri_c22508_119	1A	165.56	376	S	53.6175
6471	IWB6471	BS00011787_51	1A	165.56	377	S	53.6175
74039	IWB74039	Tdurum_contig98378_452	1A	165.56	378	S	53.6175
41059	IWB41059	Kukri_c13593_203	1A	165.87	379	.	53.7179
48819	IWB48819	Kukri_rep_c102900_1715	1A	167.91	380	.	54.3786
31602	IWB31602	GENE-0002_856	1A	170.38	381	S	55.1785
31932	IWB31932	GENE-0507_285	1A	170.38	382	.	55.1785
61685	IWB61685	RAC875_rep_c107325_644	1A	170.38	383	.	55.1785
75585	IWA360	wsnp_BE586140A_Ta_2_1	1A	170.38	384	S	55.1785
3334	IWB3334.1	BobWhite_c4384_262	1A	170.38	385	.	55.1785
3419	IWB3419	BobWhite_c4499_153	1A	170.38	386	.	55.1785
46201	IWB46201	Kukri_c51861_262	1A	170.38	387	.	55.1785
40844	IWB40844	Kukri_c12534_559	1A	170.38	388	S	55.1785
68105	IWB68105	Tdurum_contig13937_2280	1A	170.38	389	S	55.1785
64822	IWB64822.1	RFL_Contig4873_542	1A	170.38	390	.	55.1785
808	IWB808	BobWhite_c15557_395	1A	170.38	391	.	55.1785
9425	IWB9425	BS00065005_51	1A	170.38	392	.	55.1785
45509	IWB45509	Kukri_c45123_242	1A	170.38	393	.	55.1785
13911	IWB13911	CAP7_c2317_217	1A	173.23	394	S	56.1015
44045	IWB44045	Kukri_c31964_109	1A	173.23	395	.	56.1015
66889	IWB66889	Tdurum_contig11004_400	1A	173.23	396	.	56.1015
66891	IWB66891	Tdurum_contig11004_613	1A	173.23	397	.	56.1015
72799	IWB72799	Tdurum_contig61515_259	1A	173.23	398	.	56.1015
45602	IWB45602	Kukri_c46010_146	1A	174.13	399	S	56.393
77744	IWA3373	wsnp_Ex_c31983_40709607	1A	174.13	400	S	56.393
77745	IWA3374	wsnp_Ex_c31983_40709866	1A	174.2	401	S	56.4156
47933	IWB47933	Kukri_c82555_88	1A	175.43	402	S	56.814
73417	IWB73417	Tdurum_contig77289_179	1A	175.43	403	S	56.814
68106	IWB68106	Tdurum_contig13946_241	1A	175.43	404	S	56.814
68107	IWB68107	Tdurum_contig13946_329	1A	175.43	405	S	56.814
69751	IWB69751	Tdurum_contig29280_216	1A	175.43	406	.	56.814
72065	IWB72065	Tdurum_contig50355_269	1A	175.43	407	.	56.814
72066	IWB72066.1	Tdurum_contig50355_685	1A	175.43	408	.	56.814
80415	IWA6941	wsnp_Ku_c34659_43981982	1A	177.29	409	S	57.4164
22754	IWB22754	Excalibur_c1622_594	1A	178.82	410	.	57.9119
30674	IWB30674	Excalibur_rep_c114535_55	1A	178.82	411	S	57.9119
38267	IWB38267	Ku_c11769_252	1A	178.82	412	S	57.9119
39451	IWB39451	Ku_c44068_601	1A	178.82	413	.	57.9119
43652	IWB43652	Kukri_c29134_108	1A	178.82	414	.	57.9119
26816	IWB26816	Excalibur_c46833_204	1A	178.82	415	S	57.9119
60976	IWB60976	RAC875_c89908_105	1A	178.82	416	.	57.9119
44046	IWB44046	Kukri_c31964_56	1A	178.88	417	.	57.9313
73652	IWB73652	Tdurum_contig8382_300	1A	178.88	418	S	57.9313
51485	IWB51485	Ra_c22663_367	1A	181.6	419	.	58.8122
35755	IWB35755	IACX1465	1A	182.57	420	S	59.1263
53853	IWB53853.1	RAC875_c14066_452	1A	182.57	421	S	59.1263
80498	IWA7048	wsnp_Ku_c4271_7774388	1A	182.57	422	.	59.1263
26996	IWB26996	Excalibur_c4887_1814	1A	184.34	423	S	59.6995
31276	IWB31276.1	Excalibur_rep_c77404_218	1A	184.34	424	.	59.6995
28622	IWB28622	Excalibur_c7237_1084	1A	184.34	425	S	59.6995
28624	IWB28624	Excalibur_c7237_1208	1A	184.34	426	S	59.6995
47652	IWB47652	Kukri_c7579_559	1A	184.34	427	.	59.6995
52903	IWB52903	RAC875_c10090_963	1A	184.34	428	S	59.6995
62099	IWB62099	RAC875_rep_c111911_116	1A	184.34	429	S	59.6995
47651	IWB47651	Kukri_c7579_443	1A	184.34	430	L	59.6995
72800	IWB72800	Tdurum_contig61515_522	1A	184.34	431	.	59.6995
7717	IWB7717	BS00029346_51	1A	187.49	432	.	60.7197
75484	IWA217	wsnp_BE490041A_Ta_2_1	1A	190.73	433	S	61.769
35770	IWB35770	IACX1592	1A	191.58	434	S	62.0443
60704	IWB60704.1	RAC875_c826_2186	1A	191.58	435	.	62.0443
65739	IWB65739	TA003773-0807	1A	191.58	436	.	62.0443
75970	IWA944	wsnp_CAP12_c2438_1180601	1A	191.58	437	S	62.0443
35066	IWB35066	IAAV5652	1A	192.55	438	S	62.3584
6538	IWB6538	BS00012210_51	1A	192.55	439	S	62.3584
6812	IWB6812.1	BS00021942_51	1A	192.55	440	.	62.3584
64888	IWB64888	RFL_Contig5090_1510	1A	193.41	441	.	62.6369
49926	IWB49926	Kukri_rep_c69697_207	1A	193.77	442	S	62.7535
71771	IWB71771	Tdurum_contig47183_205	1A	195.09	443	S	63.181
71772	IWB71772	Tdurum_contig47183_333	1A	195.38	444	.	63.2749
72875	IWB72875	Tdurum_contig622_285	1A	197.2	445	S	63.8643
73401	IWB73401	Tdurum_contig76915_88	1A	197.2	446	S	63.8643
28610	IWB28610	Excalibur_c7190_2995	1A	199.43	447	S	64.5865
45930	IWB45930	Kukri_c4900_2435	1A	199.68	448	S	64.6675
9220	IWB9220	BS00064197_51	1A	199.68	449	S	64.6675
35945	IWB35945	IACX4168	1A	201.95	450	.	65.4026
10025	IWB10025	BS00067339_51	1A	202.05	451	.	65.435
22052	IWB22052	Excalibur_c12215_352	1A	202.05	452	S	65.435
12486	IWB12486	BS00110151_51	1A	202.05	453	S	65.435
26888	IWB26888	Excalibur_c47654_70	1A	202.05	454	S	65.435
36084	IWB36084	IACX5982	1A	202.05	455	S	65.435
43982	IWB43982	Kukri_c3150_341	1A	202.05	456	.	65.435
59951	IWB59951	RAC875_c65431_351	1A	202.05	457	.	65.435
6583	IWB6583	BS00013227_51	1A	202.05	458	.	65.435
72041	IWB72041	Tdurum_contig5008_556	1A	202.05	459	S	65.435
72042	IWB72042	Tdurum_contig5008_635	1A	202.05	460	S	65.435
7300	IWB7300	BS00022870_51	1A	202.05	461	S	65.435
73155	IWB73155	Tdurum_contig69753_513	1A	202.05	462	S	65.435
74997	IWB74997	tplb0052b04_1651	1A	202.05	463	S	65.435
28415	IWB28415	Excalibur_c65961_156	1A	202.05	464	.	65.435
71446	IWB71446	Tdurum_contig43646_147	1A	202.05	465	S	65.435
28824	IWB28824	Excalibur_c77035_156	1A	202.05	466	S	65.435
3515	IWB3515	BobWhite_c4646_119	1A	202.05	467	S	65.435
42898	IWB42898	Kukri_c23985_166	1A	202.05	468	S	65.435
42899	IWB42899	Kukri_c23985_229	1A	202.05	469	S	65.435
46021	IWB46021	Kukri_c49776_192	1A	202.05	470	S	65.435
49291	IWB49291	Kukri_rep_c107771_588	1A	202.05	471	.	65.435
64273	IWB64273	RFL_Contig3232_1224	1A	202.05	472	S	65.435
7075	IWB7075.1	BS00022426_51	1A	202.05	473	S	65.435
76931	IWA2287	wsnp_Ex_c18169_26977013	1A	202.05	474	.	65.435
45812	IWB45812	Kukri_c47852_121	1A	202.05	475	.	65.435
47241	IWB47241	Kukri_c65511_1057	1A	202.05	476	.	65.435
74010	IWB74010	Tdurum_contig97688_186	1A	202.05	477	.	65.435
51667	IWB51667	Ra_c27593_460	1A	202.05	478	S	65.435
57837	IWB57837	RAC875_c42365_265	1A	203.88	479	S	66.0277
61401	IWB61401	RAC875_rep_c104986_200	1A	203.88	480	.	66.0277
34631	IWB34631	IAAV2888	1A	204.76	481	S	66.3127
75447	IWA164	wsnp_BE445121A_Ta_1_8	1A	204.76	482	S	66.3127
79293	IWA5339.1	wsnp_Ex_rep_c66980_65419811	1A	204.76	483	.	66.3127
35115	IWB35115	IAAV5931	1A	206.52	484	S	66.8827
58229	IWB58229	RAC875_c46269_387	1A	206.52	485	S	66.8827
21167	IWB21167	Ex_c68770_506	1A	207.64	486	S	67.2454
27624	IWB27624	Excalibur_c5606_1192	1A	207.64	487	S	67.2454
34853	IWB34853	IAAV4243	1A	212.53	488	S	68.829
57257	IWB57257.1	RAC875_c37183_331	1A	212.53	489	S	68.829
77207	IWA2655.1	wsnp_Ex_c2181_4089639	1A	212.53	490	S	68.829
77208	IWA2656	wsnp_Ex_c2181_4089788	1A	212.53	491	S	68.829
77388	IWA2921	wsnp_Ex_c24686_33941368	1A	212.53	492	S	68.829
77389	IWA2922	wsnp_Ex_c24686_33942264	1A	212.53	493	S	68.829
80781	IWA7421	wsnp_Ku_rep_c107796_93118214	1A	214.66	494	S	69.5188
20587	IWB20587	Ex_c36987_538	1A	215.75	495	.	69.8718
60037	IWB60037	RAC875_c6664_63	1A	215.75	496	L	69.8718
76159	IWA1307	wsnp_Ex_c10257_16825240	1A	215.75	497	L	69.8718
10001	IWB10001.1	BS00067277_51	1A	216.46	498	S	70.1018
10020	IWB10020	BS00067330_51	1A	216.46	499	L	70.1018
10889	IWB10889	BS00076538_51	1A	216.46	500	S	70.1018
10894	IWB10894	BS00076668_51	1A	216.46	501	S	70.1018
10935	IWB10935	BS00077504_51	1A	216.46	502	L	70.1018
10960	IWB10960	BS00077815_51	1A	216.46	503	L	70.1018
11130	IWB11130	BS00080438_51	1A	216.46	504	S	70.1018
11503	IWB11503	BS00087437_51	1A	216.46	505	S	70.1018
11660	IWB11660	BS00090408_51	1A	216.46	506	L	70.1018
11756	IWB11756	BS00092422_51	1A	216.46	507	S	70.1018
12461	IWB12461	BS00110039_51	1A	216.46	508	S	70.1018
12821	IWB12821	CAP11_c2984_419	1A	216.46	509	S	70.1018
1432	IWB1432	BobWhite_c20703_141	1A	216.46	510	S	70.1018
14948	IWB14948	CAP8_c806_297	1A	216.46	511	.	70.1018
1803	IWB1803	BobWhite_c24113_529	1A	216.46	512	S	70.1018
19850	IWB19850	Ex_c14515_218	1A	216.46	513	.	70.1018
19851	IWB19851	Ex_c14515_220	1A	216.46	514	.	70.1018
20204	IWB20204	Ex_c23451_720	1A	216.46	515	S	70.1018
20215	IWB20215	Ex_c2389_1634	1A	216.46	516	S	70.1018
20216	IWB20216	Ex_c2389_1828	1A	216.46	517	S	70.1018
20438	IWB20438	Ex_c29914_480	1A	216.46	518	S	70.1018
20564	IWB20564	Ex_c3567_1048	1A	216.46	519	L	70.1018
20606	IWB20606	Ex_c3799_2429	1A	216.46	520	S	70.1018
20986	IWB20986	Ex_c60135_528	1A	216.46	521	S	70.1018
21346	IWB21346	Ex_c801_555	1A	216.46	522	S	70.1018
21347	IWB21347	Ex_c801_820	1A	216.46	523	S	70.1018
21432	IWB21432	Ex_c9201_714	1A	216.46	524	S	70.1018
21853	IWB21853	Excalibur_c11374_1126	1A	216.46	525	S	70.1018
23434	IWB23434	Excalibur_c20133_87	1A	216.46	526	L	70.1018
23847	IWB23847	Excalibur_c22728_610	1A	216.46	527	L	70.1018
24061	IWB24061	Excalibur_c2389_90	1A	216.46	528	.	70.1018
24088	IWB24088	Excalibur_c24041_287	1A	216.46	529	L	70.1018
24099	IWB24099	Excalibur_c24117_534	1A	216.46	530	.	70.1018
25588	IWB25588	Excalibur_c35312_109	1A	216.46	531	S	70.1018
26580	IWB26580	Excalibur_c44731_1000	1A	216.46	532	L	70.1018
2715	IWB2715	BobWhite_c34661_208	1A	216.46	533	S	70.1018
27755	IWB27755	Excalibur_c57766_92	1A	216.46	534	.	70.1018
28052	IWB28052	Excalibur_c6141_1337	1A	216.46	535	.	70.1018
28131	IWB28131	Excalibur_c6255_1119	1A	216.46	536	.	70.1018
28236	IWB28236	Excalibur_c63753_211	1A	216.46	537	.	70.1018
28329	IWB28329	Excalibur_c64855_328	1A	216.46	538	S	70.1018
28360	IWB28360	Excalibur_c65280_322	1A	216.46	539	.	70.1018
28821	IWB28821	Excalibur_c7692_139	1A	216.46	540	L	70.1018
30170	IWB30170	Excalibur_rep_c106065_511	1A	216.46	541	.	70.1018
31018	IWB31018	Excalibur_rep_c69012_742	1A	216.46	542	L	70.1018
31380	IWB31380	Excalibur_rep_c88290_94	1A	216.46	543	L	70.1018
3143	IWB3143	BobWhite_c40914_538	1A	216.46	544	L	70.1018
31507	IWB31507	Excalibur_s107771_77	1A	216.46	545	.	70.1018
31634	IWB31634	GENE-0041_182	1A	216.46	546	.	70.1018
31787	IWB31787	GENE-0287_28	1A	216.46	547	.	70.1018
31842	IWB31842	GENE-0379_108	1A	216.46	548	.	70.1018
31877	IWB31877	GENE-0431_601	1A	216.46	549	.	70.1018
31970	IWB31970	GENE-0561_101	1A	216.46	550	.	70.1018
31971	IWB31971	GENE-0561_311	1A	216.46	551	S	70.1018
33065	IWB33065	GENE-2795_120	1A	216.46	552	.	70.1018
3358	IWB3358	BobWhite_c44224_71	1A	216.46	553	L	70.1018
34368	IWB34368	IAAV1368	1A	216.46	554	.	70.1018
34385	IWB34385	IAAV1463	1A	216.46	555	S	70.1018
34461	IWB34461	IAAV1851	1A	216.46	556	.	70.1018
34538	IWB34538	IAAV2342	1A	216.46	557	S	70.1018
3462	IWB3462	BobWhite_c45409_389	1A	216.46	558	S	70.1018
34698	IWB34698	IAAV3306	1A	216.46	559	S	70.1018
34787	IWB34787	IAAV3846	1A	216.46	560	L	70.1018
34812	IWB34812	IAAV3998	1A	216.46	561	S	70.1018
35050	IWB35050	IAAV5581	1A	216.46	562	S	70.1018
35084	IWB35084	IAAV5756	1A	216.46	563	.	70.1018
35337	IWB35337	IAAV7414	1A	216.46	564	S	70.1018
35339	IWB35339	IAAV742	1A	216.46	565	L	70.1018
35435	IWB35435	IAAV814	1A	216.46	566	S	70.1018
35469	IWB35469	IAAV839	1A	216.46	567	.	70.1018
35478	IWB35478	IAAV8458	1A	216.46	568	.	70.1018
35516	IWB35516.1	IAAV8664	1A	216.46	569	.	70.1018
35544	IWB35544	IAAV8824	1A	216.46	570	S	70.1018
35579	IWB35579	IAAV9022	1A	216.46	571	L	70.1018
36239	IWB36239	IACX7767	1A	216.46	572	L	70.1018
36259	IWB36259	IACX7921	1A	216.46	573	.	70.1018
36350	IWB36350	IACX9106	1A	216.46	574	.	70.1018
38904	IWB38904	Ku_c2449_578	1A	216.46	575	S	70.1018
39019	IWB39019	Ku_c2742_638	1A	216.46	576	.	70.1018
39078	IWB39078	Ku_c2898_1247	1A	216.46	577	S	70.1018
39079	IWB39079	Ku_c2898_1284	1A	216.46	578	S	70.1018
39080	IWB39080	Ku_c2898_221	1A	216.46	579	S	70.1018
40716	IWB40716	Kukri_c12000_1447	1A	216.46	580	S	70.1018
42800	IWB42800	Kukri_c23382_1431	1A	216.46	581	S	70.1018
42962	IWB42962	Kukri_c24402_564	1A	216.46	582	S	70.1018
43050	IWB43050	Kukri_c24897_140	1A	216.46	583	S	70.1018
43194	IWB43194	Kukri_c25839_487	1A	216.46	584	.	70.1018
43323	IWB43323	Kukri_c26669_515	1A	216.46	585	S	70.1018
43755	IWB43755.1	Kukri_c29652_858	1A	216.46	586	.	70.1018
43938	IWB43938	Kukri_c31093_387	1A	216.46	587	.	70.1018
44534	IWB44534	Kukri_c362_151	1A	216.46	588	L	70.1018
44535	IWB44535	Kukri_c362_91	1A	216.46	589	L	70.1018
45088	IWB45088	Kukri_c4099_321	1A	216.46	590	.	70.1018
45313	IWB45313	Kukri_c4318_101	1A	216.46	591	.	70.1018
46069	IWB46069.1	Kukri_c50414_251	1A	216.46	592	L	70.1018
48097	IWB48097	Kukri_c8682_360	1A	216.46	593	S	70.1018
48331	IWB48331	Kukri_c93273_605	1A	216.46	594	L	70.1018
48617	IWB48617	Kukri_rep_c101218_200	1A	216.46	595	S	70.1018
50397	IWB50397	Kukri_rep_c81206_235	1A	216.46	596	.	70.1018
50488	IWB50488	Kukri_rep_c90849_211	1A	216.46	597	.	70.1018
50585	IWB50585	Kukri_rep_c99813_69	1A	216.46	598	L	70.1018
50887	IWB50887	Ra_c11042_1500	1A	216.46	599	L	70.1018
51037	IWB51037	Ra_c12999_321	1A	216.46	600	.	70.1018
51225	IWB51225	Ra_c16532_425	1A	216.46	601	.	70.1018
52039	IWB52039	Ra_c4140_287	1A	216.46	602	S	70.1018
52278	IWB52278	Ra_c5696_1556	1A	216.46	603	S	70.1018
52514	IWB52514	Ra_c7062_430	1A	216.46	604	L	70.1018
53086	IWB53086	RAC875_c10506_434	1A	216.46	605	L	70.1018
54664	IWB54664	RAC875_c18355_804	1A	216.46	606	.	70.1018
54969	IWB54969	RAC875_c2021_1417	1A	216.46	607	S	70.1018
55216	IWB55216	RAC875_c21620_1359	1A	216.46	608	S	70.1018
55280	IWB55280	RAC875_c2202_1097	1A	216.46	609	S	70.1018
55447	IWB55447	RAC875_c2313_410	1A	216.46	610	S	70.1018
55448	IWB55448.1	RAC875_c2313_887	1A	216.46	611	S	70.1018
55795	IWB55795	RAC875_c25442_231	1A	216.46	612	L	70.1018
56970	IWB56970	RAC875_c34623_813	1A	216.46	613	.	70.1018
57230	IWB57230	RAC875_c37025_2027	1A	216.46	614	.	70.1018
57634	IWB57634	RAC875_c40579_501	1A	216.46	615	L	70.1018
57814	IWB57814	RAC875_c42104_639	1A	216.46	616	.	70.1018
57895	IWB57895	RAC875_c43011_95	1A	216.46	617	L	70.1018
5887	IWB5887	BS00003758_51	1A	216.46	618	.	70.1018
58896	IWB58896	RAC875_c53095_51	1A	216.46	619	S	70.1018
5898	IWB5898	BS00003813_51	1A	216.46	620	S	70.1018
59768	IWB59768	RAC875_c6338_1887	1A	216.46	621	.	70.1018
59770	IWB59770	RAC875_c6338_2719	1A	216.46	622	.	70.1018
60332	IWB60332	RAC875_c7305_75	1A	216.46	623	L	70.1018
60520	IWB60520	RAC875_c7847_1352	1A	216.46	624	.	70.1018
60543	IWB60543	RAC875_c7891_426	1A	216.46	625	S	70.1018
60818	IWB60818	RAC875_c85778_184	1A	216.46	626	.	70.1018
61297	IWB61297	RAC875_c9965_354	1A	216.46	627	.	70.1018
6148	IWB6148	BS00010004_51	1A	216.46	628	S	70.1018
61932	IWB61932	RAC875_rep_c110052_194	1A	216.46	629	.	70.1018
6200	IWB6200	BS00010287_51	1A	216.46	630	S	70.1018
62689	IWB62689	RAC875_rep_c70404_755	1A	216.46	631	.	70.1018
62906	IWB62906	RAC875_rep_c72774_131	1A	216.46	632	.	70.1018
65085	IWB65085	RFL_Contig5699_1155	1A	216.46	633	L	70.1018
65150	IWB65150.1	RFL_Contig5894_1307	1A	216.46	634	.	70.1018
65607	IWB65607	TA002846-0949	1A	216.46	635	.	70.1018
65677	IWB65677	TA003382-0407	1A	216.46	636	L	70.1018
65705	IWB65705	TA003542-0511	1A	216.46	637	.	70.1018
65824	IWB65824	TA004365-0417	1A	216.46	638	L	70.1018
6744	IWB6744	BS00021730_51	1A	216.46	639	L	70.1018
6784	IWB6784	BS00021895_51	1A	216.46	640	.	70.1018
68883	IWB68883	Tdurum_contig20581_256	1A	216.46	641	L	70.1018
69335	IWB69335	Tdurum_contig27840_865	1A	216.46	642	.	70.1018
69365	IWB69365	Tdurum_contig27881_275	1A	216.46	643	.	70.1018
6962	IWB6962	BS00022201_51	1A	216.46	644	L	70.1018
6966	IWB6966	BS00022207_51	1A	216.46	645	.	70.1018
71632	IWB71632	Tdurum_contig45671_799	1A	216.46	646	.	70.1018
74462	IWB74462	tplb0032d09_1393	1A	216.46	647	S	70.1018
75579	IWA352	wsnp_BE518393A_Td_2_3	1A	216.46	648	L	70.1018
75583	IWA357	wsnp_BE585780A_Ta_2_2	1A	216.46	649	L	70.1018
75601	IWA392	wsnp_BE605063A_Ta_2_2	1A	216.46	650	.	70.1018
75602	IWA393	wsnp_BE605063A_Ta_2_3	1A	216.46	651	L	70.1018
75674	IWA492	wsnp_BF478737A_Ta_2_1	1A	216.46	652	S	70.1018
75789	IWA639	wsnp_CAP11_c1029_611774	1A	216.46	653	L	70.1018
75874	IWA764	wsnp_CAP11_c3968_1874257	1A	216.46	654	S	70.1018
75973	IWA948	wsnp_CAP12_c2645_1267978	1A	216.46	655	L	70.1018
76197	IWA1358	wsnp_Ex_c10595_17292077	1A	216.46	656	.	70.1018
76270	IWA1450	wsnp_Ex_c111741_93530669	1A	216.46	657	S	70.1018
76294	IWA1482	wsnp_Ex_c11374_18361760	1A	216.46	658	S	70.1018
76335	IWA1530	wsnp_Ex_c11697_18821490	1A	216.46	659	L	70.1018
76373	IWA1580	wsnp_Ex_c12101_19360213	1A	216.46	660	S	70.1018
7640	IWB7640	BS00026917_51	1A	216.46	661	S	70.1018
76562	IWA1811	wsnp_Ex_c13783_21613564	1A	216.46	662	S	70.1018
76657	IWA1933	wsnp_Ex_c14733_22819350	1A	216.46	663	S	70.1018
76658	IWA1934	wsnp_Ex_c14733_22819625	1A	216.46	664	S	70.1018
76766	IWA2070	wsnp_Ex_c15852_24239968	1A	216.46	665	S	70.1018
76905	IWA2247	wsnp_Ex_c17684_26426672	1A	216.46	666	S	70.1018
76906	IWA2248	wsnp_Ex_c17684_26426785	1A	216.46	667	.	70.1018
76933	IWA2289	wsnp_Ex_c18196_27006489	1A	216.46	668	L	70.1018
76967	IWA2337	wsnp_Ex_c18662_27538313	1A	216.46	669	S	70.1018
7700	IWB7700	BS00028874_51	1A	216.46	670	S	70.1018
77058	IWA2456	wsnp_Ex_c19730_28728245	1A	216.46	671	L	70.1018
77177	IWA2615	wsnp_Ex_c21450_30588044	1A	216.46	672	L	70.1018
77338	IWA2847	wsnp_Ex_c2389_4477096	1A	216.46	673	S	70.1018
77340	IWA2849	wsnp_Ex_c2389_4477621	1A	216.46	674	S	70.1018
77342	IWA2851	wsnp_Ex_c2389_4478238	1A	216.46	675	S	70.1018
77343	IWA2852	wsnp_Ex_c2389_4478587	1A	216.46	676	S	70.1018
77344	IWA2853	wsnp_Ex_c2389_4479047	1A	216.46	677	S	70.1018
77345	IWA2854	wsnp_Ex_c2389_4479352	1A	216.46	678	S	70.1018
77417	IWA2957	wsnp_Ex_c25220_34487119	1A	216.46	679	S	70.1018
77467	IWA3020	wsnp_Ex_c26098_35349905	1A	216.46	680	.	70.1018
77537	IWA3115	wsnp_Ex_c2749_5091813	1A	216.46	681	S	70.1018
77558	IWA3147	wsnp_Ex_c28165_37310070	1A	216.46	682	S	70.1018
77640	IWA3249	wsnp_Ex_c2972_5477975	1A	216.46	683	L	70.1018
77715	IWA3337	wsnp_Ex_c3142_5808220	1A	216.46	684	L	70.1018
77717	IWA3339	wsnp_Ex_c3142_5808713	1A	216.46	685	.	70.1018
77722	IWA3346	wsnp_Ex_c31525_40302140	1A	216.46	686	S	70.1018
77723	IWA3347	wsnp_Ex_c31525_40302747	1A	216.46	687	S	70.1018
77794	IWA3442	wsnp_Ex_c3365_6183009	1A	216.46	688	L	70.1018
77868	IWA3534	wsnp_Ex_c3567_6526582	1A	216.46	689	L	70.1018
7788	IWB7788	BS00030644_51	1A	216.46	690	S	70.1018
77929	IWA3612	wsnp_Ex_c3747_6824863	1A	216.46	691	L	70.1018
77988	IWA3685	wsnp_Ex_c3963_7179699	1A	216.46	692	.	70.1018
77989	IWA3686	wsnp_Ex_c3963_7179957	1A	216.46	693	S	70.1018
77991	IWA3689	wsnp_Ex_c39661_46902650	1A	216.46	694	S	70.1018
78032	IWA3740	wsnp_Ex_c40942_47886087	1A	216.46	695	.	70.1018
78051	IWA3766	wsnp_Ex_c41237_48104282	1A	216.46	696	S	70.1018
78135	IWA3875.1	wsnp_Ex_c43586_49862663	1A	216.46	697	.	70.1018
78155	IWA3898	wsnp_Ex_c44498_50537128	1A	216.46	698	S	70.1018
78196	IWA3952	wsnp_Ex_c45880_51550172	1A	216.46	699	.	70.1018
78247	IWA4020	wsnp_Ex_c48375_53299028	1A	216.46	700	S	70.1018
78280	IWA4061	wsnp_Ex_c49829_54319220	1A	216.46	701	S	70.1018
78286	IWA4071	wsnp_Ex_c50235_54588957	1A	216.46	702	S	70.1018
78523	IWA4376	wsnp_Ex_c591_1177097	1A	216.46	703	.	70.1018
78543	IWA4401	wsnp_Ex_c6020_10548131	1A	216.46	704	S	70.1018
78556	IWA4417	wsnp_Ex_c6075_10637792	1A	216.46	705	S	70.1018
78589	IWA4466	wsnp_Ex_c6278_10941843	1A	216.46	706	L	70.1018
78621	IWA4509	wsnp_Ex_c645_1273901	1A	216.46	707	L	70.1018
78659	IWA4555	wsnp_Ex_c66106_64268316	1A	216.46	708	S	70.1018
78678	IWA4578	wsnp_Ex_c6826_11774795	1A	216.46	709	L	70.1018
78679	IWA4579	wsnp_Ex_c6826_11775106	1A	216.46	710	L	70.1018
78690	IWA4591	wsnp_Ex_c6934_11953178	1A	216.46	711	L	70.1018
78736	IWA4646	wsnp_Ex_c7258_12461939	1A	216.46	712	.	70.1018
78782	IWA4704.1	wsnp_Ex_c759_1493846	1A	216.46	713	L	70.1018
78842	IWA4775	wsnp_Ex_c8162_13799067	1A	216.46	714	S	70.1018
78858	IWA4798	wsnp_Ex_c8374_14111734	1A	216.46	715	L	70.1018
78887	IWA4834	wsnp_Ex_c8666_14522816	1A	216.46	716	L	70.1018
78992	IWA4974	wsnp_Ex_c9872_16271161	1A	216.46	717	S	70.1018
79057	IWA5054	wsnp_Ex_rep_c102155_87382570	1A	216.46	718	L	70.1018
79077	IWA5080	wsnp_Ex_rep_c103028_88077819	1A	216.46	719	S	70.1018
79098	IWA5109	wsnp_Ex_rep_c104050_88861052	1A	216.46	720	.	70.1018
79120	IWA5133.1	wsnp_Ex_rep_c105244_89727546	1A	216.46	721	S	70.1018
79121	IWA5134	wsnp_Ex_rep_c105244_89727666	1A	216.46	722	S	70.1018
79122	IWA5135	wsnp_Ex_rep_c105244_89727820	1A	216.46	723	S	70.1018
79176	IWA5199	wsnp_Ex_rep_c66318_64485410	1A	216.46	724	S	70.1018
79199	IWA5226	wsnp_Ex_rep_c66382_64577768	1A	216.46	725	S	70.1018
79260	IWA5300	wsnp_Ex_rep_c66767_65124989	1A	216.46	726	S	70.1018
79276	IWA5320	wsnp_Ex_rep_c66875_65276404	1A	216.46	727	S	70.1018
79303	IWA5350	wsnp_Ex_rep_c67065_65532802	1A	216.46	728	S	70.1018
79365	IWA5435.1	wsnp_Ex_rep_c67665_66326492	1A	216.46	729	.	70.1018
79377	IWA5451	wsnp_Ex_rep_c67763_66441222	1A	216.46	730	S	70.1018
79419	IWA5509	wsnp_Ex_rep_c68183_66958099	1A	216.46	731	.	70.1018
7945	IWB7945	BS00033760_51	1A	216.46	732	S	70.1018
79514	IWA5636	wsnp_Ex_rep_c69775_68731015	1A	216.46	733	.	70.1018
79561	IWA5702.1	wsnp_Ex_rep_c70593_69508988	1A	216.46	734	S	70.1018
79936	IWA6260.1	wsnp_JD_rep_c49359_33578909	1A	216.46	735	S	70.1018
80416	IWA6942	wsnp_Ku_c3468_6420199	1A	216.46	736	.	70.1018
80776	IWA7413	wsnp_Ku_rep_c104517_90964418	1A	216.46	737	S	70.1018
80792	IWA7439.1	wsnp_Ku_rep_c68419_67400635	1A	216.46	738	S	70.1018
8080	IWB8080	BS00037007_51	1A	216.46	739	S	70.1018
8098	IWB8098	BS00037255_51	1A	216.46	740	L	70.1018
80992	IWA7716	wsnp_Ra_c20163_29413615	1A	216.46	741	.	70.1018
81054	IWA7804	wsnp_Ra_c26956_36503468	1A	216.46	742	S	70.1018
81222	IWA8035	wsnp_Ra_c6474_11298858	1A	216.46	743	L	70.1018
81251	IWA8071	wsnp_Ra_c7847_13421750	1A	216.46	744	S	70.1018
81282	IWA8116	wsnp_Ra_rep_c105422_89367749	1A	216.46	745	L	70.1018
81357	IWA8230	wsnp_RFL_Contig1186_254286	1A	216.46	746	.	70.1018
81371	IWA8255	wsnp_RFL_Contig1736_858448	1A	216.46	747	.	70.1018
81405	IWA8307	wsnp_RFL_Contig2185_1520256	1A	216.46	748	.	70.1018
8490	IWB8490	BS00048117_51	1A	216.46	749	S	70.1018
8519	IWB8519	BS00048887_51	1A	216.46	750	L	70.1018
8963	IWB8963	BS00062965_51	1A	216.46	751	.	70.1018
8965	IWB8965	BS00062969_51	1A	216.46	752	.	70.1018
9258	IWB9258	BS00064357_51	1A	216.46	753	.	70.1018
9773	IWB9773	BS00066308_51	1A	216.46	754	S	70.1018
9835	IWB9835	BS00066549_51	1A	216.46	755	.	70.1018
1568	IWB1568.1	BobWhite_c22256_79	1A	216.46	756	S	70.1018
10807	IWB10807.1	BS00075425_51	1A	216.46	757	L	70.1018
12529	IWB12529	BS00110415_51	1A	216.46	758	L	70.1018
57483	IWB57483	RAC875_c39125_365	1A	216.46	759	L	70.1018
77972	IWA3665	wsnp_Ex_c3906_7086162	1A	216.46	760	L	70.1018
80197	IWA6657	wsnp_Ku_c18611_27943266	1A	216.46	761	L	70.1018
10918	IWB10918	BS00077199_51	1A	216.46	762	L	70.1018
11190	IWB11190	BS00081455_51	1A	216.46	763	L	70.1018
12595	IWB12595	BS00110766_51	1A	216.46	764	L	70.1018
12984	IWB12984	CAP11_c6014_160	1A	216.46	765	.	70.1018
15064	IWB15064	CAP8_rep_c7560_159	1A	216.46	766	.	70.1018
16658	IWB16658	D_contig35755_111	1A	216.46	767	.	70.1018
21126	IWB21126	Ex_c6765_2118	1A	216.46	768	.	70.1018
23033	IWB23033	Excalibur_c17872_137	1A	216.46	769	L	70.1018
25391	IWB25391	Excalibur_c33881_618	1A	216.46	770	L	70.1018
27064	IWB27064	Excalibur_c49588_76	1A	216.46	771	L	70.1018
30269	IWB30269	Excalibur_rep_c107489_168	1A	216.46	772	.	70.1018
30530	IWB30530	Excalibur_rep_c111311_58	1A	216.46	773	.	70.1018
30625	IWB30625	Excalibur_rep_c113303_500	1A	216.46	774	.	70.1018
31887	IWB31887	GENE-0446_243	1A	216.46	775	.	70.1018
35364	IWB35364	IAAV7551	1A	216.46	776	.	70.1018
35410	IWB35410	IAAV7929	1A	216.46	777	L	70.1018
43760	IWB43760	Kukri_c29668_338	1A	216.46	778	.	70.1018
45374	IWB45374	Kukri_c43730_841	1A	216.46	779	L	70.1018
49169	IWB49169	Kukri_rep_c106359_124	1A	216.46	780	.	70.1018
53037	IWB53037	RAC875_c10400_791	1A	216.46	781	.	70.1018
53598	IWB53598	RAC875_c12808_182	1A	216.46	782	.	70.1018
54199	IWB54199	RAC875_c15998_53	1A	216.46	783	L	70.1018
55677	IWB55677	RAC875_c24560_604	1A	216.46	784	.	70.1018
57290	IWB57290	RAC875_c3751_96	1A	216.46	785	L	70.1018
57405	IWB57405	RAC875_c38417_246	1A	216.46	786	.	70.1018
59094	IWB59094	RAC875_c55052_604	1A	216.46	787	.	70.1018
60796	IWB60796	RAC875_c8515_653	1A	216.46	788	.	70.1018
65452	IWB65452	TA001772-0625	1A	216.46	789	L	70.1018
66112	IWB66112	TA013367-0455	1A	216.46	790	.	70.1018
66135	IWB66135	TA016013-1040	1A	216.46	791	.	70.1018
6779	IWB6779	BS00021878_51	1A	216.46	792	.	70.1018
76400	IWA1613	wsnp_Ex_c12352_19708127	1A	216.46	793	.	70.1018
77435	IWA2981	wsnp_Ex_c25628_34888253	1A	216.46	794	L	70.1018
77802	IWA3451	wsnp_Ex_c33831_42253707	1A	216.46	795	L	70.1018
77866	IWA3532	wsnp_Ex_c3565_6520901	1A	216.46	796	L	70.1018
77871	IWA3538	wsnp_Ex_c3572_6533892	1A	216.46	797	L	70.1018
78197	IWA3955	wsnp_Ex_c4605_8239915	1A	216.46	798	.	70.1018
78677	IWA4577	wsnp_Ex_c6817_11762714	1A	216.46	799	L	70.1018
78902	IWA4852	wsnp_Ex_c8885_14842394	1A	216.46	800	L	70.1018
79036	IWA5031	wsnp_Ex_rep_c101746_87053634	1A	216.46	801	.	70.1018
79080	IWA5084	wsnp_Ex_rep_c103087_88124573	1A	216.46	802	L	70.1018
80440	IWA6971	wsnp_Ku_c37925_46678703	1A	216.46	803	L	70.1018
80512	IWA7065	wsnp_Ku_c4413_8008008	1A	216.46	804	L	70.1018
81162	IWA7945	wsnp_Ra_c4481_8119609	1A	216.46	805	.	70.1018
81337	IWA8198	wsnp_Ra_rep_c74936_72685894	1A	216.46	806	L	70.1018
8273	IWB8273	BS00041358_51	1A	216.46	807	L	70.1018
9465	IWB9465	BS00065146_51	1A	216.46	808	L	70.1018
46432	IWB46432	Kukri_c54467_100	1A	216.46	809	L	70.1018
79509	IWA5631	wsnp_Ex_rep_c69738_68695568	1A	216.46	810	L	70.1018
1215	IWB1215	BobWhite_c18773_75	1A	216.46	811	.	70.1018
20367	IWB20367	Ex_c27351_850	1A	216.46	812	S	70.1018
23846	IWB23846	Excalibur_c22728_409	1A	216.46	813	.	70.1018
2429	IWB2429	BobWhite_c31155_350	1A	216.46	814	L	70.1018
25439	IWB25439	Excalibur_c34268_81	1A	216.46	815	S	70.1018
44216	IWB44216.1	Kukri_c33586_75	1A	216.46	816	S	70.1018
64840	IWB64840	RFL_Contig4953_469	1A	216.46	817	.	70.1018
68584	IWB68584	Tdurum_contig16812_256	1A	216.46	818	.	70.1018
72311	IWB72311	Tdurum_contig53332_743	1A	216.46	819	.	70.1018
20214	IWB20214.1	Ex_c2389_1633	1A	216.46	820	S	70.1018
20217	IWB20217	Ex_c2389_1834	1A	216.46	821	.	70.1018
25221	IWB25221	Excalibur_c32608_64	1A	216.46	822	L	70.1018
25890	IWB25890	Excalibur_c3789_967	1A	216.46	823	.	70.1018
27561	IWB27561.1	Excalibur_c55370_192	1A	216.46	824	.	70.1018
28181	IWB28181	Excalibur_c63243_316	1A	216.46	825	.	70.1018
30193	IWB30193	Excalibur_rep_c106310_500	1A	216.46	826	S	70.1018
43193	IWB43193	Kukri_c25839_458	1A	216.46	827	.	70.1018
45372	IWB45372	Kukri_c43707_314	1A	216.46	828	.	70.1018
45682	IWB45682.1	Kukri_c46608_277	1A	216.46	829	L	70.1018
45874	IWB45874	Kukri_c48434_88	1A	216.46	830	.	70.1018
46905	IWB46905	Kukri_c6106_470	1A	216.46	831	L	70.1018
51226	IWB51226	Ra_c16532_954	1A	216.46	832	.	70.1018
54823	IWB54823.1	RAC875_c19348_713	1A	216.46	833	S	70.1018
54970	IWB54970	RAC875_c2021_898	1A	216.46	834	.	70.1018
57485	IWB57485	RAC875_c39165_148	1A	216.46	835	.	70.1018
58472	IWB58472	RAC875_c4878_170	1A	216.46	836	.	70.1018
59329	IWB59329	RAC875_c57977_121	1A	216.46	837	.	70.1018
59609	IWB59609	RAC875_c61590_448	1A	216.46	838	.	70.1018
61708	IWB61708	RAC875_rep_c107527_946	1A	216.46	839	.	70.1018
63072	IWB63072	RAC875_rep_c76047_63	1A	216.46	840	S	70.1018
63226	IWB63226	RAC875_rep_c85118_294	1A	216.46	841	L	70.1018
6380	IWB6380	BS00011286_51	1A	216.46	842	.	70.1018
68482	IWB68482	Tdurum_contig15970_607	1A	216.46	843	L	70.1018
76699	IWA1989	wsnp_Ex_c15170_23366110	1A	216.46	844	.	70.1018
77339	IWA2848	wsnp_Ex_c2389_4477552	1A	216.46	845	.	70.1018
77341	IWA2850	wsnp_Ex_c2389_4477880	1A	216.46	846	S	70.1018
77505	IWA3072	wsnp_Ex_c26800_36025427	1A	216.46	847	S	70.1018
77716	IWA3338	wsnp_Ex_c3142_5808330	1A	216.46	848	L	70.1018
77992	IWA3690	wsnp_Ex_c39661_46902689	1A	216.46	849	S	70.1018
78620	IWA4508	wsnp_Ex_c645_1273590	1A	216.46	850	.	70.1018
78838	IWA4769	wsnp_Ex_c8101_13712260	1A	216.46	851	S	70.1018
81221	IWA8034	wsnp_Ra_c6474_11298812	1A	216.46	852	L	70.1018
81514	IWA8506.1	wsnp_RFL_Contig373_3974834	1A	216.46	853	.	70.1018
8491	IWB8491	BS00048118_51	1A	216.46	854	S	70.1018
8993	IWB8993	BS00063063_51	1A	216.46	855	L	70.1018
9043	IWB9043	BS00063363_51	1A	216.46	856	L	70.1018
36144	IWB36144	IACX6344	1A	216.46	857	S	70.1018
48980	IWB48980	Kukri_rep_c104386_273	1A	216.46	858	S	70.1018
52279	IWB52279	Ra_c56967_900	1A	216.46	859	S	70.1018
57547	IWB57547.1	RAC875_c39721_709	1A	216.46	860	L	70.1018
57838	IWB57838	RAC875_c42365_61	1A	216.46	861	S	70.1018
59114	IWB59114	RAC875_c5544_4156	1A	216.46	862	S	70.1018
62035	IWB62035	RAC875_rep_c111214_304	1A	216.46	863	L	70.1018
76376	IWA1583	wsnp_Ex_c12117_19381493	1A	216.46	864	S	70.1018
53442	IWB53442	RAC875_c11899_366	1A	216.46	865	S	70.1018
77644	IWA3254	wsnp_Ex_c29914_38896441	1A	216.46	866	S	70.1018
35536	IWB35536.1	IAAV8777	1A	216.61	867	.	70.1504
9895	IWB9895	BS00066852_51	1A	217.76	868	S	70.5228
3507	IWB3507	BobWhite_c46349_402	1A	218.05	869	L	70.6167
3618	IWB3618	BobWhite_c478_1386	1A	218.05	870	.	70.6167
11427	IWB11427	BS00085851_51	1A	218.57	871	L	70.7851
30482	IWB30482	Excalibur_rep_c110450_286	1A	218.57	872	.	70.7851
36287	IWB36287	IACX8300	1A	218.57	873	.	70.7851
6128	IWB6128	BS00009866_51	1A	218.57	874	.	70.7851
7637	IWB7637	BS00026777_51	1A	218.57	875	.	70.7851
9345	IWB9345	BS00064679_51	1A	218.57	876	L	70.7851
11462	IWB11462	BS00086680_51	1A	218.57	877	L	70.7851
11916	IWB11916	BS00095100_51	1A	218.57	878	L	70.7851
76617	IWA1882	wsnp_Ex_c1427_2736441	1A	218.57	879	.	70.7851
12189	IWB12189.1	BS00102492_51	1A	218.57	880	L	70.7851
14066	IWB14066	CAP7_c3885_73	1A	218.57	881	L	70.7851
25829	IWB25829	Excalibur_c37474_179	1A	218.57	882	L	70.7851
25830	IWB25830	Excalibur_c37474_242	1A	218.57	883	L	70.7851
35639	IWB35639	IACX10924	1A	218.57	884	.	70.7851
36224	IWB36224	IACX7695	1A	218.57	885	L	70.7851
43481	IWB43481	Kukri_c27717_316	1A	218.57	886	.	70.7851
46887	IWB46887	Kukri_c609_328	1A	218.57	887	L	70.7851
51523	IWB51523	Ra_c2322_174	1A	218.57	888	L	70.7851
51646	IWB51646	Ra_c26970_1740	1A	218.57	889	L	70.7851
57739	IWB57739	RAC875_c41581_176	1A	218.57	890	L	70.7851
58586	IWB58586	RAC875_c49760_107	1A	218.57	891	L	70.7851
61408	IWB61408	RAC875_rep_c105092_114	1A	218.57	892	.	70.7851
65010	IWB65010	RFL_Contig5450_993	1A	218.57	893	.	70.7851
6933	IWB6933	BS00022156_51	1A	218.57	894	.	70.7851
71416	IWB71416	Tdurum_contig43360_1592	1A	218.57	895	.	70.7851
73513	IWB73513	Tdurum_contig81558_272	1A	218.57	896	.	70.7851
76700	IWA1990	wsnp_Ex_c15188_23387523	1A	218.57	897	L	70.7851
77044	IWA2438	wsnp_Ex_c1959_3692097	1A	218.57	898	L	70.7851
77203	IWA2651	wsnp_Ex_c2178_4086161	1A	218.57	899	L	70.7851
7828	IWB7828	BS00031200_51	1A	218.57	900	L	70.7851
80370	IWA6887	wsnp_Ku_c30921_40705731	1A	218.57	901	L	70.7851
81144	IWA7922	wsnp_Ra_c41581_48764320	1A	218.57	902	.	70.7851
81456	IWA8394	wsnp_RFL_Contig2808_2585736	1A	218.57	903	.	70.7851
31862	IWB31862	GENE-0405_237	1A	218.57	904	.	70.7851
34735	IWB34735	IAAV3552	1A	218.57	905	L	70.7851
43578	IWB43578	Kukri_c28532_103	1A	218.57	906	L	70.7851
50790	IWB50790	Ra_c10580_1629	1A	218.57	907	L	70.7851
65334	IWB65334	TA001042-0912	1A	218.57	908	.	70.7851
80840	IWA7505	wsnp_Ku_rep_c71909_71634013	1A	218.57	909	L	70.7851
34951	IWB34951	IAAV4916	1A	218.57	910	L	70.7851
81112	IWA7879	wsnp_Ra_c34203_42948357	1A	218.57	911	.	70.7851
51522	IWB51522	Ra_c2322_1067	1A	218.57	912	.	70.7851
59957	IWB59957	RAC875_c65515_283	1A	218.57	913	.	70.7851
71415	IWB71415	Tdurum_contig43360_1381	1A	218.57	914	.	70.7851
78463	IWA4301	wsnp_Ex_c5634_9906981	1A	218.57	915	L	70.7851
78464	IWA4302	wsnp_Ex_c5634_9907829	1A	218.57	916	L	70.7851
8898	IWB8898	BS00062715_51	1A	218.57	917	.	70.7851
20120	IWB20120	Ex_c21450_396	1A	218.75	918	.	70.8434
39081	IWB39081	Ku_c2898_783	1A	218.75	919	.	70.8434
52485	IWB52485	Ra_c69908_1877	1A	218.75	920	.	70.8434
76196	IWA1357	wsnp_Ex_c10595_17291999	1A	218.75	921	.	70.8434
80991	IWA7715	wsnp_Ra_c20126_29372577	1A	218.75	922	.	70.8434
43482	IWB43482	Kukri_c27717_755	1A	218.75	923	L	70.8434
5974	IWB5974	BS00004399_51	1A	218.96	924	.	70.9114
19752	IWB19752	Ex_c12584_2014	1A	219.38	925	L	71.0474
20306	IWB20306	Ex_c25689_1603	1A	219.38	926	L	71.0474
20307	IWB20307	Ex_c25689_1606	1A	219.38	927	L	71.0474
2927	IWB2927	BobWhite_c37802_547	1A	219.38	928	.	71.0474
35117	IWB35117	IAAV5939	1A	219.38	929	L	71.0474
52241	IWB52241	Ra_c54249_1031	1A	219.38	930	L	71.0474
72053	IWB72053	Tdurum_contig50221_210	1A	219.38	931	.	71.0474
73807	IWB73807	Tdurum_contig92564_326	1A	219.38	932	L	71.0474
77285	IWA2768	wsnp_Ex_c22963_32183009	1A	219.38	933	L	71.0474
20695	IWB20695	Ex_c4242_1442	1A	219.38	934	.	71.0474
37712	IWB37712	JD_c63991_766	1A	219.38	935	L	71.0474
48704	IWB48704	Kukri_rep_c101946_496	1A	219.38	936	L	71.0474
61373	IWB61373	RAC875_rep_c104557_1245	1A	219.38	937	.	71.0474
38877	IWB38877	Ku_c23960_333	1A	219.38	938	L	71.0474
64464	IWB64464	RFL_Contig3715_263	1A	219.38	939	.	71.0474
64970	IWB64970	RFL_Contig530_2305	1A	219.38	940	L	71.0474
65878	IWB65878	TA004725-0348	1A	219.38	941	L	71.0474
20955	IWB20955	Ex_c5759_663	1A	219.38	942	L	71.0474
32307	IWB32307	GENE-1214_288	1A	219.38	943	L	71.0474
78128	IWA3867	wsnp_Ex_c43454_49770425	1A	219.38	944	L	71.0474
78739	IWA4649	wsnp_Ex_c7271_12483592	1A	219.38	945	L	71.0474
22206	IWB22206	Excalibur_c13058_241	1A	219.38	946	.	71.0474
79127	IWA5140	wsnp_Ex_rep_c105541_89932598	1A	219.38	947	L	71.0474
80183	IWA6636	wsnp_Ku_c17726_26872129	1A	219.38	948	L	71.0474
34602	IWB34602	IAAV2709	1A	219.38	949	L	71.0474
10292	IWB10292	BS00068358_51	1A	219.53	950	.	71.096
11893	IWB11893	BS00094681_51	1A	219.53	951	L	71.096
13491	IWB13491	CAP12_c6266_187	1A	219.53	952	.	71.096
13492	IWB13492	CAP12_c6266_298	1A	219.53	953	L	71.096
13493	IWB13493	CAP12_c6266_339	1A	219.53	954	L	71.096
14005	IWB14005	CAP7_c3269_236	1A	219.53	955	L	71.096
14647	IWB14647	CAP8_c2843_226	1A	219.53	956	L	71.096
14772	IWB14772	CAP8_c4897_397	1A	219.53	957	.	71.096
15302	IWB15302	D_contig04348_649	1A	219.53	958	L	71.096
19762	IWB19762	Ex_c12763_662	1A	219.53	959	L	71.096
21584	IWB21584	Excalibur_c102582_360	1A	219.53	960	L	71.096
22518	IWB22518	Excalibur_c14943_695	1A	219.53	961	L	71.096
27889	IWB27889	Excalibur_c59486_172	1A	219.53	962	.	71.096
30251	IWB30251	Excalibur_rep_c107144_405	1A	219.53	963	.	71.096
30957	IWB30957	Excalibur_rep_c68424_255	1A	219.53	964	L	71.096
31366	IWB31366	Excalibur_rep_c86757_244	1A	219.53	965	L	71.096
31640	IWB31640	GENE-0053_224	1A	219.53	966	L	71.096
31690	IWB31690	GENE-0126_140	1A	219.53	967	L	71.096
31760	IWB31760	GENE-0235_245	1A	219.53	968	.	71.096
35351	IWB35351	IAAV749	1A	219.53	969	.	71.096
35883	IWB35883	IACX293	1A	219.53	970	.	71.096
39871	IWB39871	Ku_c6979_182	1A	219.53	971	L	71.096
40764	IWB40764	Kukri_c12165_1148	1A	219.53	972	.	71.096
414	IWB414	BobWhite_c12841_56	1A	219.53	973	.	71.096
46963	IWB46963	Kukri_c61766_907	1A	219.53	974	.	71.096
48626	IWB48626	Kukri_rep_c101316_375	1A	219.53	975	.	71.096
48847	IWB48847	Kukri_rep_c103147_745	1A	219.53	976	L	71.096
49698	IWB49698	Kukri_rep_c115954_137	1A	219.53	977	.	71.096
55848	IWB55848	RAC875_c25799_457	1A	219.53	978	L	71.096
56573	IWB56573	RAC875_c31168_238	1A	219.53	979	L	71.096
56828	IWB56828	RAC875_c33300_141	1A	219.53	980	L	71.096
60215	IWB60215	RAC875_c68797_400	1A	219.53	981	L	71.096
64861	IWB64861	RFL_Contig5001_1099	1A	219.53	982	L	71.096
70699	IWB70699	Tdurum_contig41931_480	1A	219.53	983	L	71.096
709	IWB709	BobWhite_c1488_504	1A	219.53	984	.	71.096
72418	IWB72418	Tdurum_contig55009_1153	1A	219.53	985	.	71.096
75360	IWA42	wsnp_BE403956A_Ta_2_3	1A	219.53	986	L	71.096
76140	IWA1279	wsnp_Ex_c10100_16600633	1A	219.53	987	.	71.096
76543	IWA1785	wsnp_Ex_c13564_21327699	1A	219.53	988	L	71.096
76557	IWA1806	wsnp_Ex_c1374_2630830	1A	219.53	989	L	71.096
76558	IWA1807	wsnp_Ex_c1374_2630879	1A	219.53	990	L	71.096
7689	IWB7689	BS00028491_51	1A	219.53	991	.	71.096
77436	IWA2982	wsnp_Ex_c25628_34888439	1A	219.53	992	L	71.096
77566	IWA3160	wsnp_Ex_c2840_5247386	1A	219.53	993	.	71.096
77817	IWA3473	wsnp_Ex_c34260_42602746	1A	219.53	994	L	71.096
77863	IWA3528	wsnp_Ex_c35563_43690084	1A	219.53	995	L	71.096
77870	IWA3536	wsnp_Ex_c3572_6531810	1A	219.53	996	L	71.096
77996	IWA3695	wsnp_Ex_c3986_7217641	1A	219.53	997	L	71.096
78076	IWA3806	wsnp_Ex_c41969_48673442	1A	219.53	998	.	71.096
78199	IWA3957	wsnp_Ex_c4605_8241260	1A	219.53	999	L	71.096
78439	IWA4265	wsnp_Ex_c5543_9763520	1A	219.53	1000	.	71.096
78676	IWA4576	wsnp_Ex_c6817_11761300	1A	219.53	1001	.	71.096
79079	IWA5083	wsnp_Ex_rep_c103087_88123733	1A	219.53	1002	L	71.096
79788	IWA6044	wsnp_JD_c40990_29127031	1A	219.53	1003	L	71.096
80441	IWA6972	wsnp_Ku_c37925_46679146	1A	219.53	1004	L	71.096
80448	IWA6985	wsnp_Ku_c3844_7053669	1A	219.53	1005	.	71.096
80543	IWA7104	wsnp_Ku_c47386_53862969	1A	219.53	1006	.	71.096
80643	IWA7241	wsnp_Ku_c67495_66513940	1A	219.53	1007	.	71.096
81038	IWA7779.1	wsnp_Ra_c24776_34331660	1A	219.53	1008	.	71.096
81214	IWA8026	wsnp_Ra_c6182_10833256	1A	219.53	1009	.	71.096
19845	IWB19845	Ex_c14361_506	1A	219.53	1010	.	71.096
76623	IWA1888	wsnp_Ex_c14361_22341570	1A	219.53	1011	L	71.096
20671	IWB20671	Ex_c4121_1205	1A	219.53	1012	L	71.096
20697	IWB20697	Ex_c42595_2332	1A	219.53	1013	.	71.096
22274	IWB22274	Excalibur_c13489_867	1A	219.53	1014	.	71.096
74701	IWB74701	tplb0041a22_935	1A	219.53	1015	L	71.096
78484	IWA4327	wsnp_Ex_c572_1138503	1A	219.53	1016	L	71.096
66407	IWB66407	Tdurum_contig10250_272	1A	219.53	1017	.	71.096
20954	IWB20954	Ex_c5759_628	1A	219.53	1018	L	71.096
35080	IWB35080	IAAV5730	1A	219.53	1019	L	71.096
35436	IWB35436	IAAV8147	1A	219.53	1020	.	71.096
4472	IWB4472	BobWhite_c8428_346	1A	219.53	1021	.	71.096
21835	IWB21835	Excalibur_c11273_284	1A	219.53	1022	L	71.096
35297	IWB35297	IAAV7131	1A	219.53	1023	.	71.096
44145	IWB44145	Kukri_c32885_145	1A	219.53	1024	L	71.096
51652	IWB51652	Ra_c272_1632	1A	219.53	1025	L	71.096
78142	IWA3882	wsnp_Ex_c44049_50205457	1A	219.53	1026	L	71.096
78144	IWA3884	wsnp_Ex_c44049_50205904	1A	219.53	1027	L	71.096
24089	IWB24089	Excalibur_c24041_794	1A	219.53	1028	.	71.096
26574	IWB26574	Excalibur_c44697_74	1A	219.53	1029	L	71.096
80963	IWA7677	wsnp_Ra_c18045_27024765	1A	219.53	1030	L	71.096
3033	IWB3033	BobWhite_c39091_286	1A	219.53	1031	.	71.096
57676	IWB57676	RAC875_c41113_144	1A	219.53	1032	L	71.096
78143	IWA3883	wsnp_Ex_c44049_50205614	1A	219.53	1033	L	71.096
35853	IWB35853	IACX2325	1A	219.53	1034	L	71.096
76674	IWA1952	wsnp_Ex_c14866_22995097	1A	219.53	1035	L	71.096
78857	IWA4797	wsnp_Ex_c8364_14095508	1A	219.53	1036	L	71.096
79008	IWA4995	wsnp_Ex_c9979_16421462	1A	219.53	1037	L	71.096
9780	IWB9780	BS00066336_51	1A	219.53	1038	L	71.096
65314	IWB65314	RFL_Contig921_337	1A	220.16	1039	.	71.3
22559	IWB22559	Excalibur_c15098_591	1A	220.71	1040	.	71.4782
25621	IWB25621	Excalibur_c3565_2673	1A	220.71	1041	L	71.4782
31652	IWB31652	GENE-0071_115	1A	220.71	1042	L	71.4782
45811	IWB45811	Kukri_c47825_138	1A	220.71	1043	.	71.4782
47404	IWB47404	Kukri_c67601_267	1A	220.71	1044	L	71.4782
49136	IWB49136	Kukri_rep_c106037_96	1A	220.71	1045	.	71.4782
71889	IWB71889	Tdurum_contig48416_335	1A	220.71	1046	L	71.4782
77186	IWA2629	wsnp_Ex_c21592_30743513	1A	220.71	1047	L	71.4782
77187	IWA2630	wsnp_Ex_c21592_30743815	1A	220.71	1048	.	71.4782
77816	IWA3472	wsnp_Ex_c34260_42602649	1A	220.71	1049	L	71.4782
77867	IWA3533	wsnp_Ex_c3565_6521098	1A	220.71	1050	.	71.4782
78198	IWA3956	wsnp_Ex_c4605_8240189	1A	220.71	1051	L	71.4782
79022	IWA5011	wsnp_Ex_rep_c101414_86781128	1A	220.71	1052	.	71.4782
35308	IWB35308	IAAV7203	1A	220.71	1053	L	71.4782
42650	IWB42650	Kukri_c22434_513	1A	220.71	1054	L	71.4782
51724	IWB51724	Ra_c2895_591	1A	220.71	1055	L	71.4782
78483	IWA4326	wsnp_Ex_c572_1138339	1A	220.71	1056	L	71.4782
78485	IWA4328	wsnp_Ex_c572_1138770	1A	220.71	1057	L	71.4782
80477	IWA7021	wsnp_Ku_c4018_7333828	1A	220.71	1058	L	71.4782
81069	IWA7824	wsnp_Ra_c2895_5488879	1A	220.71	1059	L	71.4782
66213	IWB66213	Tdurum_contig100641_225	1A	220.71	1060	.	71.4782
77839	IWA3499	wsnp_Ex_c34821_43076533	1A	220.71	1061	L	71.4782
21353	IWB21353	Ex_c80400_458	1A	221.23	1062	.	71.6466
36696	IWB36696	Jagger_c6610_109	1A	221.23	1063	.	71.6466
53174	IWB53174.1	RAC875_c1080_523	1A	221.23	1064	.	71.6466
66886	IWB66886	Tdurum_contig10996_2485	1A	221.23	1065	.	71.6466
7604	IWB7604	BS00026015_51	1A	221.23	1066	S	71.6466
76756	IWA2057	wsnp_Ex_c15722_24074399	1A	221.23	1067	L	71.6466
22450	IWB22450	Excalibur_c14494_854	1A	221.23	1068	.	71.6466
17431	IWB17431	D_F5MV3MU01CTHG0_208	1A	224.2	1069	.	72.6084
62522	IWB62522	RAC875_rep_c120648_589	1A	224.2	1070	.	72.6084
72825	IWB72825	Tdurum_contig61854_349	1A	224.2	1071	.	72.6084
28355	IWB28355	Excalibur_c65227_444	1A	224.2	1072	.	72.6084
31350	IWB31350	Excalibur_rep_c84731_611	1A	224.2	1073	L	72.6084
31781	IWB31781	GENE-0283_330	1A	224.2	1074	.	72.6084
31924	IWB31924	GENE-0491_632	1A	224.2	1075	.	72.6084
3707	IWB3707	BobWhite_c4942_140	1A	224.2	1076	.	72.6084
50545	IWB50545	Kukri_rep_c96140_621	1A	224.2	1077	L	72.6084
61236	IWB61236	RAC875_c9833_297	1A	224.2	1078	L	72.6084
66378	IWB66378	Tdurum_contig102258_360	1A	224.2	1079	.	72.6084
75678	IWA498	wsnp_BF482891A_Ta_2_2	1A	224.2	1080	.	72.6084
23305	IWB23305	Excalibur_c19374_344	1A	225.11	1081	.	72.9031
2336	IWB2336	BobWhite_c30109_240	1A	225.72	1082	L	73.1007
61264	IWB61264	RAC875_c9899_510	1A	225.97	1083	.	73.1816
79268	IWA5310	wsnp_Ex_rep_c66846_65240088	1A	226.35	1084	L	73.3047
22535	IWB22535	Excalibur_c15013_208	1A	226.88	1085	.	73.4764
35842	IWB35842	IACX219	1A	226.88	1086	L	73.4764
42791	IWB42791	Kukri_c23350_433	1A	226.88	1087	L	73.4764
71397	IWB71397	Tdurum_contig43203_318	1A	226.88	1088	L	73.4764
74073	IWB74073	Tdurum_contig99671_174	1A	226.88	1089	L	73.4764
65579	IWB65579	TA002594-0782	1A	226.88	1090	.	73.4764
5985	IWB5985	BS00004522_51	1A	227.18	1091	L	73.5735
72019	IWB72019	Tdurum_contig49788_1162	1A	227.18	1092	.	73.5735
34823	IWB34823	IAAV4099	1A	227.89	1093	L	73.8035
36443	IWB36443	Jagger_c1403_60	1A	228.44	1094	L	73.9816
37094	IWB37094	JD_c17158_393	1A	228.44	1095	L	73.9816
42357	IWB42357	Kukri_c20672_360	1A	229.38	1096	L	74.286
44419	IWB44419	Kukri_c35200_895	1A	229.38	1097	L	74.286
75207	IWB75207	tplb0059e14_515	1A	229.38	1098	L	74.286
63891	IWB63891	RFL_Contig2270_2610	1A	230.75	1099	L	74.7297
65944	IWB65944	TA005242-0705	1A	230.75	1100	.	74.7297
74868	IWB74868	tplb0046g22_1351	1A	230.75	1101	.	74.7297
10042	IWB10042	BS00067420_51	1A	230.92	1102	.	74.7847
11516	IWB11516	BS00087601_51	1A	230.92	1103	.	74.7847
34496	IWB34496	IAAV2072	1A	230.92	1104	L	74.7847
35957	IWB35957	IACX4386	1A	230.92	1105	L	74.7847
5406	IWB5406	BobWhite_rep_c63819_182	1A	230.92	1106	.	74.7847
5807	IWB5807	BS00002216_51	1A	230.92	1107	L	74.7847
70213	IWB70213	Tdurum_contig31304_527	1A	230.92	1108	L	74.7847
8255	IWB8255	BS00040968_51	1A	230.92	1109	.	74.7847
24865	IWB24865	Excalibur_c2962_874	1A	230.92	1110	.	74.7847
42121	IWB42121	Kukri_c19389_97	1A	230.92	1111	L	74.7847
53186	IWB53186	RAC875_c10835_144	1A	230.92	1112	L	74.7847
2937	IWB2937	BobWhite_c37935_124	1A	230.92	1113	L	74.7847
35810	IWB35810	IACX18883	1A	230.92	1114	.	74.7847
78119	IWA3857	wsnp_Ex_c4310_7770452	1A	230.92	1115	L	74.7847
24291	IWB24291	Excalibur_c25273_149	1A	230.92	1116	.	74.7847
50882	IWB50882	Ra_c11023_679	1A	230.92	1117	L	74.7847
53107	IWB53107	RAC875_c105730_397	1A	230.92	1118	.	74.7847
54694	IWB54694	RAC875_c18539_1159	1A	230.92	1119	L	74.7847
77973	IWA3666	wsnp_Ex_c3906_7086294	1A	230.92	1120	L	74.7847
79021	IWA5010	wsnp_Ex_rep_c101414_86780996	1A	230.92	1121	L	74.7847
79235	IWA5268	wsnp_Ex_rep_c66562_64849366	1A	230.92	1122	L	74.7847
79729	IWA5952	wsnp_JD_c24506_20670773	1A	230.92	1123	.	74.7847
39261	IWB39261	Ku_c3569_595	1A	230.92	1124	.	74.7847
57546	IWB57546	RAC875_c39721_351	1A	230.92	1125	.	74.7847
67381	IWB67381	Tdurum_contig12007_393	1A	230.92	1126	L	74.7847
75672	IWA490	wsnp_BF475149A_Ta_2_1	1A	230.92	1127	L	74.7847
4741	IWB4741	BobWhite_rep_c49207_243	1A	230.92	1128	.	74.7847
8994	IWB8994	BS00063068_51	1A	230.92	1129	.	74.7847
78019	IWA3724.1	wsnp_Ex_c40595_47620787	1A	230.92	1130	.	74.7847
81099	IWA7862	wsnp_Ra_c32175_41221223	1A	231.15	1131	L	74.8592
27914	IWB27914	Excalibur_c59894_97	1A	232.27	1132	L	75.2219
20387	IWB20387	Ex_c28144_1843	1A	234.04	1133	L	75.7952
54092	IWB54092	RAC875_c15426_1713	1A	234.04	1134	.	75.7952
40833	IWB40833	Kukri_c1250_634	1A	234.04	1135	L	75.7952
67378	IWB67378	Tdurum_contig11999_293	1A	234.56	1136	.	75.9636
21382	IWB21382	Ex_c8514_1342	1A	235.11	1137	.	76.1417
35927	IWB35927	IACX3496	1A	235.11	1138	L	76.1417
40349	IWB40349	Kukri_c10453_875	1A	235.11	1139	.	76.1417
34506	IWB34506	IAAV213	1A	235.11	1140	L	76.1417
52305	IWB52305	Ra_c58315_265	1A	235.11	1141	L	76.1417
57702	IWB57702	RAC875_c41275_131	1A	235.11	1142	.	76.1417
77447	IWA2995	wsnp_Ex_c25734_34995416	1A	235.11	1143	L	76.1417
78455	IWA4291	wsnp_Ex_c56097_58351893	1A	235.11	1144	.	76.1417
78456	IWA4292	wsnp_Ex_c56097_58352130	1A	235.11	1145	.	76.1417
7929	IWB7929	BS00033469_51	1A	235.11	1146	L	76.1417
80597	IWA7173	wsnp_Ku_c557_1166684	1A	235.11	1147	.	76.1417
7340	IWB7340	BS00022958_51	1A	235.67	1148	.	76.323
52324	IWB52324	Ra_c6038_588	1A	236.56	1149	.	76.6113
13011	IWB13011	CAP11_c654_240	1A	236.84	1150	.	76.702
55460	IWB55460	RAC875_c23158_301	1A	236.84	1151	.	76.702
79590	IWA5740	wsnp_Ex_rep_c73818_71733737	1A	236.84	1152	L	76.702
79993	IWA6378	wsnp_Ku_c10239_16988077	1A	236.84	1153	.	76.702
31675	IWB31675	GENE-0112_64	1A	237.26	1154	.	76.838
44485	IWB44485	Kukri_c3582_87	1A	237.26	1155	L	76.838
55805	IWB55805	RAC875_c25507_551	1A	237.26	1156	.	76.838
10043	IWB10043	BS00067421_51	1A	240.18	1157	L	77.7836
35655	IWB35655	IACX11070	1A	240.18	1158	.	77.7836
36168	IWB36168	IACX662	1A	240.18	1159	L	77.7836
40291	IWB40291	Kukri_c10239_2186	1A	240.18	1160	L	77.7836
6545	IWB6545	BS00012283_51	1A	240.18	1161	.	77.7836
7423	IWB7423	BS00023101_51	1A	240.18	1162	L	77.7836
79658	IWA5839	wsnp_JD_c13903_13781269	1A	240.18	1163	L	77.7836
81250	IWA8070	wsnp_Ra_c7818_13376644	1A	240.18	1164	L	77.7836
76836	IWA2152	wsnp_Ex_c16592_25117132	1A	240.18	1165	L	77.7836
9607	IWB9607	BS00065676_51	1A	240.18	1166	L	77.7836
11515	IWB11515	BS00087600_51	1A	240.18	1167	L	77.7836
30576	IWB30576	Excalibur_rep_c112145_271	1A	240.18	1168	L	77.7836
6783	IWB6783	BS00021889_51	1A	240.18	1169	.	77.7836
7434	IWB7434	BS00023126_51	1A	240.18	1170	L	77.7836
12736	IWB12736	CAP11_c1972_285	1A	240.18	1171	.	77.7836
24988	IWB24988	Excalibur_c30591_637	1A	240.18	1172	L	77.7836
35955	IWB35955	IACX4378	1A	240.18	1173	L	77.7836
69488	IWB69488	Tdurum_contig28296_243	1A	240.18	1174	.	77.7836
80238	IWA6709.1	wsnp_Ku_c21356_31093507	1A	240.18	1175	L	77.7836
13783	IWB13783.1	CAP7_c12435_63	1A	240.18	1176	L	77.7836
21564	IWB21564	Excalibur_c10167_1028	1A	240.18	1177	.	77.7836
28550	IWB28550	Excalibur_c7033_159	1A	240.18	1178	.	77.7836
61100	IWB61100	RAC875_c94534_75	1A	240.18	1179	L	77.7836
7216	IWB7216	BS00022698_51	1A	240.18	1180	L	77.7836
75520	IWA268	wsnp_BE495786A_Ta_2_1	1A	240.18	1181	L	77.7836
78330	IWA4126	wsnp_Ex_c5216_9235964	1A	240.18	1182	.	77.7836
79988	IWA6372	wsnp_Ku_c10065_16730445	1A	240.18	1183	L	77.7836
34341	IWB34341	IAAV1225	1A	240.18	1184	L	77.7836
80332	IWA6835	wsnp_Ku_c2815_5317230	1A	240.18	1185	L	77.7836
58391	IWB58391	RAC875_c47959_85	1A	240.18	1186	.	77.7836
64265	IWB64265	RFL_Contig3203_1971	1A	240.18	1187	L	77.7836
76395	IWA1608	wsnp_Ex_c12336_19686808	1A	240.18	1188	L	77.7836
78371	IWA4179	wsnp_Ex_c534_1058778	1A	240.18	1189	L	77.7836
40233	IWB40233	Kukri_c10065_415	1A	240.3	1190	.	77.8225
57832	IWB57832	RAC875_c42285_977	1A	240.3	1191	.	77.8225
74613	IWB74613	tplb0036k16_751	1A	240.3	1192	.	77.8225
57831	IWB57831	RAC875_c42285_1007	1A	240.96	1193	.	78.0362
34656	IWB34656	IAAV3049	1A	241.48	1194	.	78.2047
77551	IWA3134	wsnp_Ex_c27940_37101775	1A	241.48	1195	L	78.2047
52047	IWB52047	Ra_c4159_2716	1A	241.48	1196	.	78.2047
80896	IWA7577	wsnp_Ra_c12148_19539667	1A	241.48	1197	L	78.2047
10679	IWB10679	BS00073585_51	1A	241.88	1198	L	78.3342
57961	IWB57961	RAC875_c43643_176	1A	241.88	1199	.	78.3342
1228	IWB1228	BobWhite_c18881_338	1A	241.88	1200	.	78.3342
13287	IWB13287	CAP12_c2265_240	1A	241.88	1201	.	78.3342
14204	IWB14204	CAP7_c6531_308	1A	241.88	1202	S	78.3342
31863	IWB31863	GENE-0410_71	1A	241.88	1203	.	78.3342
35691	IWB35691	IACX11338	1A	241.88	1204	L	78.3342
20856	IWB20856	Ex_c5192_943	1A	241.88	1205	L	78.3342
3806	IWB3806	BobWhite_c5356_1272	1A	241.88	1206	L	78.3342
5360	IWB5360	BobWhite_rep_c63278_349	1A	241.88	1207	.	78.3342
56592	IWB56592	RAC875_c31276_1128	1A	241.88	1208	.	78.3342
77820	IWA3477	wsnp_Ex_c34344_42677360	1A	241.88	1209	L	78.3342
78323	IWA4116	wsnp_Ex_c5192_9203100	1A	241.88	1210	L	78.3342
78324	IWA4117	wsnp_Ex_c5192_9203682	1A	241.88	1211	L	78.3342
80274	IWA6756	wsnp_Ku_c24239_34199356	1A	241.88	1212	L	78.3342
81125	IWA7898	wsnp_Ra_c37745_45806931	1A	241.88	1213	L	78.3342
25179	IWB25179	Excalibur_c32167_59	1A	241.88	1214	L	78.3342
57465	IWB57465	RAC875_c38916_66	1A	241.88	1215	.	78.3342
64622	IWB64622	RFL_Contig4231_575	1A	241.88	1216	L	78.3342
78875	IWA4816	wsnp_Ex_c8588_14419007	1A	241.88	1217	L	78.3342
80272	IWA6751	wsnp_Ku_c23926_33870364	1A	241.88	1218	L	78.3342
27052	IWB27052	Excalibur_c49421_443	1A	241.88	1219	L	78.3342
30746	IWB30746	Excalibur_rep_c66449_1588	1A	241.88	1220	L	78.3342
42886	IWB42886	Kukri_c23926_409	1A	241.88	1221	.	78.3342
76385	IWA1594	wsnp_Ex_c12165_19452361	1A	241.88	1222	.	78.3342
6733	IWB6733	BS00021714_51	1A	241.88	1223	L	78.3342
7921	IWB7921	BS00033262_51	1A	241.88	1224	L	78.3342
35023	IWB35023	IAAV5406	1A	241.97	1225	L	78.3633
40078	IWB40078	Ku_c8351_2029	1A	241.97	1226	L	78.3633
46302	IWB46302	Kukri_c52952_315	1A	241.97	1227	.	78.3633
77819	IWA3475	wsnp_Ex_c34344_42676379	1A	241.97	1228	L	78.3633
78088	IWA3820	wsnp_Ex_c42282_48900922	1A	241.97	1229	L	78.3633
79241	IWA5277	wsnp_Ex_rep_c66628_64934660	1A	241.97	1230	L	78.3633
80474	IWA7018	wsnp_Ku_c39878_48218985	1A	241.97	1231	L	78.3633
80939	IWA7644	wsnp_Ra_c16080_24638622	1A	241.97	1232	L	78.3633
54214	IWB54214	RAC875_c16080_777	1A	242.66	1233	.	78.5868
19625	IWB19625	Ex_c105443_895	1A	244.52	1234	.	79.1892
7874	IWB7874	BS00032112_51	1A	244.52	1235	L	79.1892
19958	IWB19958	Ex_c16529_304	1A	244.52	1236	L	79.1892
25487	IWB25487	Excalibur_c34697_831	1A	244.52	1237	.	79.1892
380	IWB380	BobWhite_c12568_900	1A	244.52	1238	L	79.1892
55442	IWB55442	RAC875_c23081_141	1A	244.52	1239	L	79.1892
77156	IWA2584	wsnp_Ex_c21193_30320134	1A	244.52	1240	.	79.1892
77165	IWA2598	wsnp_Ex_c21336_30465618	1A	244.52	1241	L	79.1892
30464	IWB30464.1	Excalibur_rep_c110246_86	1A	244.52	1242	L	79.1892
79461	IWA5568.1	wsnp_Ex_rep_c68857_67737959	1A	244.52	1243	L	79.1892
31604	IWB31604	GENE-0004_635	1A	245.35	1244	.	79.458
38496	IWB38496	Ku_c1571_1457	1A	245.35	1245	L	79.458
43491	IWB43491	Kukri_c27785_400	1A	245.35	1246	L	79.458
43096	IWB43096	Kukri_c25215_124	1A	245.35	1247	.	79.458
54862	IWB54862	RAC875_c19579_377	1A	245.35	1248	L	79.458
79125	IWA5138	wsnp_Ex_rep_c105443_89868548	1A	245.35	1249	L	79.458
25640	IWB25640	Excalibur_c35821_61	1A	245.58	1250	.	79.5325
31329	IWB31329	Excalibur_rep_c82767_175	1A	245.58	1251	.	79.5325
38570	IWB38570	Ku_c16913_363	1A	245.58	1252	L	79.5325
80168	IWA6609	wsnp_Ku_c16913_25885872	1A	245.58	1253	L	79.5325
56058	IWB56058	RAC875_c2734_135	1A	245.58	1254	.	79.5325
58903	IWB58903	RAC875_c53185_802	1A	245.58	1255	L	79.5325
79556	IWA5692	wsnp_Ex_rep_c70358_69302556	1A	245.58	1256	L	79.5325
20652	IWB20652	Ex_c4051_1826	1A	245.76	1257	L	79.5908
35473	IWB35473	IAAV8429	1A	245.76	1258	L	79.5908
52651	IWB52651	Ra_c7552_772	1A	245.76	1259	.	79.5908
52858	IWB52858	Ra_c9876_373	1A	245.76	1260	L	79.5908
38569	IWB38569	Ku_c16913_324	1A	245.76	1261	.	79.5908
41675	IWB41675	Kukri_c16913_422	1A	245.76	1262	.	79.5908
77873	IWA3540	wsnp_Ex_c35821_43892960	1A	245.76	1263	L	79.5908
56612	IWB56612	RAC875_c31419_80	1A	245.76	1264	.	79.5908
7231	IWB7231	BS00022733_51	1A	245.76	1265	.	79.5908
77009	IWA2394	wsnp_Ex_c19294_28225846	1A	245.76	1266	L	79.5908
81170	IWA7956	wsnp_Ra_c4664_8410628	1A	245.76	1267	L	79.5908
11628	IWB11628	BS00089894_51	1A	248.7	1268	L	80.5429
50788	IWB50788	Ra_c105707_788	1A	248.7	1269	L	80.5429
78448	IWA4283	wsnp_Ex_c55986_58282517	1A	248.7	1270	L	80.5429
34337	IWB34337	IAAV1185	1A	248.7	1271	.	80.5429
67072	IWB67072	Tdurum_contig11412_393	1A	248.7	1272	.	80.5429
35039	IWB35039	IAAV5535	1A	249.48	1273	L	80.7955
35897	IWB35897	IACX3047	1A	249.48	1274	L	80.7955
70352	IWB70352	Tdurum_contig32437_257	1A	251.69	1275	L	81.5112
6769	IWB6769	BS00021864_51	1A	251.78	1276	L	81.5404
79156	IWA5174	wsnp_Ex_rep_c109742_92411838	1A	251.78	1277	L	81.5404
80236	IWA6707	wsnp_Ku_c21316_31053745	1A	253.11	1278	L	81.9711
80237	IWA6708	wsnp_Ku_c21316_31053776	1A	253.11	1279	L	81.9711
81105	IWA7871	wsnp_Ra_c33025_41968284	1A	255.26	1280	.	82.6674
11883	IWB11883	BS00094553_51	1A	256	1281	.	82.907
13258	IWB13258	CAP12_c1906_217	1A	256	1282	.	82.907
43838	IWB43838	Kukri_c30322_414	1A	256	1283	L	82.907
62117	IWB62117	RAC875_rep_c112044_340	1A	256	1284	L	82.907
65763	IWB65763	TA003955-1138	1A	256	1285	.	82.907
20404	IWB20404	Ex_c2848_957	1A	256	1286	.	82.907
45915	IWB45915	Kukri_c48879_148	1A	256	1287	.	82.907
46717	IWB46717	Kukri_c58155_786	1A	256	1288	.	82.907
22752	IWB22752	Excalibur_c16203_451	1A	256	1289	.	82.907
2320	IWB2320	BobWhite_c29908_113	1A	256	1290	L	82.907
35541	IWB35541	IAAV8804	1A	256	1291	L	82.907
36026	IWB36026	IACX5793	1A	256	1292	L	82.907
36076	IWB36076	IACX5960	1A	256	1293	L	82.907
81102	IWA7868	wsnp_Ra_c3270_6136110	1A	256	1294	L	82.907
81103	IWA7869	wsnp_Ra_c3270_6136601	1A	256	1295	L	82.907
75446	IWA163	wsnp_BE445113A_Ta_2_2	1A	256	1296	L	82.907
56354	IWB56354	RAC875_c29540_391	1A	256	1297	L	82.907
75445	IWA162	wsnp_BE445113A_Ta_2_1	1A	256	1298	L	82.907
80893	IWA7573	wsnp_Ra_c11877_19161832	1A	256	1299	L	82.907
40044	IWB40044.1	Ku_c7975_644	1A	257.6	1300	L	83.4252
40969	IWB40969	Kukri_c13107_100	1A	257.6	1301	.	83.4252
44726	IWB44726	Kukri_c37726_285	1A	258	1302	L	83.5547
72080	IWB72080	Tdurum_contig50499_858	1A	258	1303	.	83.5547
80125	IWA6553	wsnp_Ku_c15214_23756800	1A	258	1304	L	83.5547
10113	IWB10113	BS00067652_51	1A	258.46	1305	L	83.7037
74828	IWB74828	tplb0045g22_418	1A	258.46	1306	.	83.7037
10133	IWB10133	BS00067742_51	1A	258.46	1307	.	83.7037
41966	IWB41966	Kukri_c18413_168	1A	258.46	1308	.	83.7037
43631	IWB43631	Kukri_c29039_315	1A	258.46	1309	L	83.7037
44918	IWB44918	Kukri_c39377_286	1A	258.46	1310	.	83.7037
46316	IWB46316	Kukri_c53153_92	1A	258.46	1311	L	83.7037
75722	IWA560	wsnp_BG314157A_Ta_2_1	1A	258.46	1312	L	83.7037
49917	IWB49917	Kukri_rep_c69614_1326	1A	258.46	1313	.	83.7037
51039	IWB51039	Ra_c1311_1360	1A	258.46	1314	L	83.7037
81271	IWA8101	wsnp_Ra_c9209_15425473	1A	258.46	1315	.	83.7037
56353	IWB56353	RAC875_c29540_1109	1A	258.46	1316	L	83.7037
6743	IWB6743	BS00021728_51	1A	258.46	1317	L	83.7037
9512	IWB9512	BS00065324_51	1A	258.46	1318	L	83.7037
56355	IWB56355	RAC875_c29540_413	1A	259.48	1319	L	84.0341
79151	IWA5169	wsnp_Ex_rep_c108951_91954190	1A	259.48	1320	L	84.0341
64537	IWB64537	RFL_Contig3919_1348	1A	259.48	1321	L	84.0341
10382	IWB10382	BS00069145_51	1A	260.38	1322	.	84.3255
49516	IWB49516	Kukri_rep_c111676_122	1A	260.38	1323	.	84.3255
63864	IWB63864	RFL_Contig22_387	1A	260.38	1324	L	84.3255
63865	IWB63865.1	RFL_Contig22_617	1A	260.38	1325	L	84.3255
65398	IWB65398	TA001450-1081	1A	260.38	1326	.	84.3255
65808	IWB65808	TA004265-0757	1A	260.38	1327	L	84.3255
7079	IWB7079	BS00022432_51	1A	260.38	1328	L	84.3255
9513	IWB9513	BS00065325_51	1A	260.38	1329	L	84.3255
10926	IWB10926	BS00077432_51	1A	260.38	1330	.	84.3255
75761	IWA605	wsnp_BM140362A_Ta_2_2	1A	260.38	1331	.	84.3255
11063	IWB11063	BS00079103_51	1A	260.38	1332	.	84.3255
11182	IWB11182	BS00081395_51	1A	260.38	1333	.	84.3255
12119	IWB12119	BS00100120_51	1A	260.38	1334	L	84.3255
49731	IWB49731	Kukri_rep_c117029_125	1A	260.38	1335	L	84.3255
58599	IWB58599	RAC875_c49948_217	1A	260.38	1336	.	84.3255
7753	IWB7753	BS00030036_51	1A	260.38	1337	L	84.3255
38367	IWB38367	Ku_c13107_579	1A	260.38	1338	.	84.3255
50864	IWB50864	Ra_c108912_519	1A	260.38	1339	.	84.3255
64538	IWB64538	RFL_Contig3919_551	1A	260.38	1340	.	84.3255
77946	IWA3637	wsnp_Ex_c3831_6965890	1A	260.38	1341	L	84.3255
55587	IWB55587	RAC875_c24047_284	1A	260.38	1342	.	84.3255
58517	IWB58517	RAC875_c49074_374	1A	260.38	1343	L	84.3255
22613	IWB22613	Excalibur_c15357_432	1A	260.38	1344	L	84.3255
44038	IWB44038	Kukri_c31891_1355	1A	260.68	1345	L	84.4227
77124	IWA2540	wsnp_Ex_c20489_29564938	1A	260.68	1346	L	84.4227
78622	IWA4511	wsnp_Ex_c6452_11213329	1A	260.68	1347	L	84.4227
45341	IWB45341	Kukri_c43410_348	1A	260.93	1348	L	84.5036
56065	IWB56065	RAC875_c27417_150	1A	260.93	1349	L	84.5036
65643	IWB65643	TA003063-0097	1A	261.09	1350	.	84.5555
13718	IWB13718	CAP7_c1083_283	1A	261.32	1351	L	84.6299
34701	IWB34701	IAAV332	1A	261.32	1352	.	84.6299
40889	IWB40889	Kukri_c12758_617	1A	261.32	1353	.	84.6299
43647	IWB43647	Kukri_c29121_226	1A	261.32	1354	.	84.6299
46385	IWB46385	Kukri_c53935_265	1A	261.32	1355	L	84.6299
49095	IWB49095	Kukri_rep_c105589_73	1A	261.32	1356	L	84.6299
77836	IWA3496	wsnp_Ex_c3475_6362087	1A	261.32	1357	L	84.6299
79996	IWA6382.1	wsnp_Ku_c10292_17066821	1A	261.32	1358	L	84.6299
80156	IWA6595	wsnp_Ku_c1642_3232242	1A	261.32	1359	L	84.6299
9588	IWB9588	BS00065601_51	1A	261.32	1360	L	84.6299
25443	IWB25443.1	Excalibur_c3429_652	1A	261.32	1361	.	84.6299
58262	IWB58262	RAC875_c46551_339	1A	261.32	1362	.	84.6299
75965	IWA931	wsnp_CAP12_c1960_972031	1A	261.32	1363	L	84.6299
9335	IWB9335	BS00064638_51	1A	261.32	1364	L	84.6299
25442	IWB25442	Excalibur_c3429_236	1A	262.13	1365	L	84.8923
52879	IWB52879	RAC875_c100147_55	1A	262.13	1366	L	84.8923
25493	IWB25493	Excalibur_c3475_113	1A	262.13	1367	L	84.8923
59527	IWB59527	RAC875_c60514_90	1A	263.65	1368	L	85.3845
11087	IWB11087	BS00079538_51	1A	264.58	1369	L	85.6857
6944	IWB6944	BS00022173_51	1A	264.58	1370	L	85.6857
6974	IWB6974	BS00022220_51	1A	264.58	1371	L	85.6857
11708	IWB11708	BS00091479_51	1A	264.58	1372	L	85.6857
31939	IWB31939	GENE-0511_403	1A	264.58	1373	.	85.6857
11543	IWB11543	BS00088035_51	1A	265.98	1374	.	86.1391
3489	IWB3489	BobWhite_c46007_582	1A	265.98	1375	L	86.1391
77767	IWA3406	wsnp_Ex_c32590_41222878	1A	265.98	1376	.	86.1391
38369	IWB38369	Ku_c1313_1673	1A	265.98	1377	.	86.1391
40975	IWB40975	Kukri_c1313_1158	1A	265.98	1378	.	86.1391
56727	IWB56727	RAC875_c32452_55	1A	265.98	1379	.	86.1391
77244	IWA2703	wsnp_Ex_c22284_31478675	1A	265.98	1380	L	86.1391
46448	IWB46448	Kukri_c54678_88	1A	267.41	1381	.	86.6022
77466	IWA3019	wsnp_Ex_c26098_35349418	1A	267.41	1382	.	86.6022
33406	IWB33406	GENE-3454_74	1A	270.05	1383	.	87.4572
35171	IWB35171	IAAV6234	1A	270.05	1384	L	87.4572
38172	IWB38172	Ku_c10813_1122	1A	270.05	1385	L	87.4572
52379	IWB52379	Ra_c64515_242	1A	270.05	1386	L	87.4572
77080	IWA2484	wsnp_Ex_c1997_3755945	1A	270.05	1387	L	87.4572
36871	IWB36871	JD_c107_16	1A	270.05	1388	.	87.4572
79856	IWA6146	wsnp_JD_c6544_7697578	1A	270.05	1389	L	87.4572
36631	IWB36631	Jagger_c5280_407	1A	271.29	1390	L	87.8588
40049	IWB40049	Ku_c809_2419	1A	271.29	1391	L	87.8588
77083	IWA2489	wsnp_Ex_c1997_3757496	1A	271.29	1392	L	87.8588
49402	IWB49402	Kukri_rep_c109473_80	1A	271.29	1393	L	87.8588
77081	IWA2485	wsnp_Ex_c1997_3756118	1A	271.29	1394	L	87.8588
77085	IWA2491	wsnp_Ex_c1997_3757721	1A	271.29	1395	L	87.8588
79854	IWA6144	wsnp_JD_c6544_7697235	1A	271.29	1396	L	87.8588
79855	IWA6145	wsnp_JD_c6544_7697412	1A	271.29	1397	L	87.8588
45961	IWB45961	Kukri_c49170_655	1A	271.8	1398	.	88.024
60627	IWB60627	RAC875_c80876_67	1A	271.8	1399	L	88.024
40942	IWB40942.1	Kukri_c12984_465	1A	272.9	1400	L	88.3802
69621	IWB69621	Tdurum_contig28774_365	1A	273.82	1401	L	88.6781
13265	IWB13265	CAP12_c1979_117	1A	274.16	1402	.	88.7883
80253	IWA6729	wsnp_Ku_c23012_32893918	1A	274.32	1403	L	88.8401
65551	IWB65551	TA002402-1350	1A	276.27	1404	.	89.4716
26566	IWB26566	Excalibur_c44668_382	1A	277.14	1405	L	89.7533
56795	IWB56795	RAC875_c32979_440	1A	277.8	1406	L	89.9671
11547	IWB11547	BS00088136_51	1A	278.9	1407	L	90.3233
78859	IWA4799.1	wsnp_Ex_c8376_14113519	1A	278.9	1408	.	90.3233
19918	IWB19918	Ex_c15768_799	1A	283.34	1409	.	91.7612
51584	IWB51584	Ra_c24793_726	1A	283.34	1410	L	91.7612
27332	IWB27332	Excalibur_c52725_585	1A	283.34	1411	L	91.7612
78978	IWA4955	wsnp_Ex_c9722_16062937	1A	283.34	1412	L	91.7612
76950	IWA2314	wsnp_Ex_c1845_3472790	1A	283.34	1413	L	91.7612
23140	IWB23140	Excalibur_c1845_4911	1A	284.07	1414	L	91.9977
23141	IWB23141	Excalibur_c1845_718	1A	284.07	1415	L	91.9977
28402	IWB28402	Excalibur_c65755_51	1A	284.07	1416	L	91.9977
43588	IWB43588	Kukri_c28695_269	1A	284.07	1417	L	91.9977
53632	IWB53632	RAC875_c12993_127	1A	284.07	1418	L	91.9977
53633	IWB53633	RAC875_c12993_201	1A	284.07	1419	L	91.9977
58118	IWB58118	RAC875_c45115_340	1A	284.07	1420	L	91.9977
34331	IWB34331	IAAV1142	1A	284.07	1421	L	91.9977
50908	IWB50908	Ra_c112300_429	1A	284.07	1422	.	91.9977
54227	IWB54227	RAC875_c16149_1170	1A	284.07	1423	.	91.9977
54228	IWB54228	RAC875_c16149_298	1A	284.07	1424	.	91.9977
76504	IWA1740	wsnp_Ex_c13186_20822127	1A	284.07	1425	.	91.9977
80239	IWA6710	wsnp_Ku_c21364_31103315	1A	284.07	1426	.	91.9977
58119	IWB58119	RAC875_c45115_509	1A	284.07	1427	L	91.9977
44683	IWB44683.1	Kukri_c37343_250	1A	288.47	1428	.	93.4226
1981	IWB1981	BobWhite_c26212_208	1A	289.05	1429	L	93.6105
74432	IWB74432	tplb0031d22_1107	1A	289.05	1430	L	93.6105
75572	IWA339	wsnp_BE517729A_Ta_2_1	1A	289.05	1431	.	93.6105
24863	IWB24863	Excalibur_c29605_535	1A	289.05	1432	L	93.6105
27132	IWB27132	Excalibur_c5033_587	1A	289.05	1433	L	93.6105
41872	IWB41872	Kukri_c18017_1696	1A	289.05	1434	.	93.6105
439	IWB439	BobWhite_c12977_65	1A	289.05	1435	L	93.6105
54743	IWB54743.1	RAC875_c18839_403	1A	289.05	1436	L	93.6105
79977	IWA6341	wsnp_JG_c3720_1558699	1A	289.05	1437	L	93.6105
34600	IWB34600	IAAV2694	1A	289.05	1438	L	93.6105
55	IWB55	BobWhite_c104_89	1A	289.05	1439	L	93.6105
27260	IWB27260	Excalibur_c51845_186	1A	289.38	1440	.	93.7173
9631	IWB9631	BS00065784_51	1A	291.13	1441	.	94.2841
13379	IWB13379	CAP12_c3602_91	1A	291.66	1442	.	94.4557
62520	IWB62520	RAC875_rep_c120644_74	1A	291.66	1443	L	94.4557
6354	IWB6354	BS00011146_51	1A	291.66	1444	.	94.4557
13768	IWB13768.1	CAP7_c12113_171	1A	291.66	1445	.	94.4557
2101	IWB2101	BobWhite_c27438_81	1A	291.66	1446	L	94.4557
25102	IWB25102	Excalibur_c3145_70	1A	291.66	1447	.	94.4557
36623	IWB36623	Jagger_c5111_190	1A	291.66	1448	.	94.4557
80575	IWA7145	wsnp_Ku_c5210_9290700	1A	291.66	1449	L	94.4557
67661	IWB67661	Tdurum_contig12576_159	1A	291.66	1450	.	94.4557
80574	IWA7144	wsnp_Ku_c5210_9289260	1A	291.66	1451	L	94.4557
8167	IWB8167	BS00039378_51	1A	291.66	1452	L	94.4557
9545	IWB9545	BS00065430_51	1A	291.66	1453	L	94.4557
29087	IWB29087	Excalibur_c8396_396	1A	292.87	1454	.	94.8476
13864	IWB13864	CAP7_c1891_230	1A	293.96	1455	L	95.2006
47390	IWB47390	Kukri_c67383_102	1A	293.96	1456	.	95.2006
77766	IWA3405	wsnp_Ex_c3258_6004611	1A	293.96	1457	L	95.2006
78121	IWA3859	wsnp_Ex_c43228_49605281	1A	293.96	1458	L	95.2006
79406	IWA5493	wsnp_Ex_rep_c68085_66839109	1A	293.96	1459	L	95.2006
80890	IWA7570	wsnp_Ra_c11594_18777085	1A	293.96	1460	L	95.2006
8943	IWB8943	BS00062876_51	1A	293.96	1461	.	95.2006
38589	IWB38589	Ku_c17322_2436	1A	293.96	1462	L	95.2006
59251	IWB59251	RAC875_c57061_313	1A	293.96	1463	.	95.2006
60784	IWB60784	RAC875_c8482_160	1A	293.96	1464	.	95.2006
80175	IWA6624	wsnp_Ku_c17322_26392311	1A	293.96	1465	L	95.2006
8166	IWB8166	BS00039377_51	1A	293.96	1466	L	95.2006
6118	IWB6118	BS00009808_51	1A	294.3	1467	L	95.3107
64795	IWB64795	RFL_Contig4781_1792	1A	294.78	1468	L	95.4662
12650	IWB12650	CAP11_c1021_200	1A	295.05	1469	.	95.5536
31849	IWB31849	GENE-0392_97	1A	295.05	1470	L	95.5536
79439	IWA5534	wsnp_Ex_rep_c68493_67320068	1A	295.05	1471	.	95.5536
7965	IWB7965	BS00034278_51	1A	295.05	1472	L	95.5536
36553	IWB36553	Jagger_c3646_235	1A	295.05	1473	L	95.5536
77125	IWA2541	wsnp_Ex_c20495_29571203	1A	295.05	1474	.	95.5536
77718	IWA3340	wsnp_Ex_c3145_5812670	1A	295.05	1475	.	95.5536
79438	IWA5533	wsnp_Ex_rep_c68493_67319880	1A	296.45	1476	.	96.007
4630	IWB4630	BobWhite_c96_170	1A	297.37	1477	L	96.3049
78293	IWA4080	wsnp_Ex_c5060_8985678	1A	297.37	1478	L	96.3049
78216	IWA3980	wsnp_Ex_c4685_8377545	1A	297.37	1479	.	96.3049
2610	IWB2610	BobWhite_c3319_141	1A	297.87	1480	.	96.4669
31945	IWB31945	GENE-0527_92	1A	298.52	1481	L	96.6774
36227	IWB36227	IACX7716	1A	298.52	1482	.	96.6774
63334	IWB63334	RAC875_rep_c95460_302	1A	298.52	1483	L	96.6774
38341	IWB38341	Ku_c12688_352	1A	299.01	1484	L	96.8361
75699	IWA530	wsnp_BG263358A_Ta_2_1	1A	299.01	1485	.	96.8361
1137	IWB1137	BobWhite_c18184_107	1A	305.73	1486	.	99.0124
11513	IWB11513	BS00087588_51	1A	305.73	1487	L	99.0124
81346	IWA8212	wsnp_Ra_rep_c95460_83855592	1A	305.73	1488	L	99.0124
9628	IWB9628	BS00065750_51	1A	308.92	1489	.	100.045
47990	IWB47990	Kukri_c84024_375	1A	310.65	1490	L	100.606
35531	IWB35531	IAAV8743	1A	311.34	1491	.	100.829
11514	IWB11514	BS00087589_51	1A	312.46	1492	.	101.192
14633	IWB14633	CAP8_c2578_452	1A	312.46	1493	L	101.192
65938	IWB65938	TA005181-0473	1A	312.46	1494	.	101.192
71486	IWB71486	Tdurum_contig44112_1609	1A	312.46	1495	L	101.192
71487	IWB71487	Tdurum_contig44112_1850	1A	312.46	1496	L	101.192
71861	IWB71861	Tdurum_contig48037_385	1A	312.46	1497	L	101.192
71862	IWB71862	Tdurum_contig48037_499	1A	312.46	1498	.	101.192
73452	IWB73452	Tdurum_contig79608_437	1A	312.46	1499	.	101.192
81354	IWA8223	wsnp_RFL_Contig1109_136771	1A	312.46	1500	.	101.192
13749	IWB13749	CAP7_c11581_78	1A	312.46	1501	L	101.192
28682	IWB28682	Excalibur_c7370_179	1A	312.46	1502	L	101.192
29054	IWB29054	Excalibur_c8301_1555	1A	312.46	1503	.	101.192
35693	IWB35693	IACX11345	1A	312.46	1504	.	101.192
54182	IWB54182	RAC875_c15918_407	1A	312.46	1505	L	101.192
56553	IWB56553.1	RAC875_c31031_387	1A	312.46	1506	.	101.192
65987	IWB65987	TA005587-0433	1A	312.46	1507	.	101.192
72588	IWB72588	Tdurum_contig57566_809	1A	312.46	1508	.	101.192
73451	IWB73451	Tdurum_contig79608_369	1A	312.46	1509	L	101.192
80934	IWA7639	wsnp_Ra_c15564_23999084	1A	312.46	1510	L	101.192
9455	IWB9455	BS00065114_51	1A	312.46	1511	.	101.192
1972	IWB1972	BobWhite_c26122_129	1A	312.46	1512	L	101.192
80409	IWA6934	wsnp_Ku_c33917_43336069	1A	312.46	1513	L	101.192
75700	IWA531	wsnp_BG263358A_Ta_2_3	1A	312.46	1514	L	101.192
2243	IWB2243	BobWhite_c28971_184	1A	312.46	1515	.	101.192
26019	IWB26019	Excalibur_c39257_634	1A	313.23	1516	L	101.441
14141	IWB14141	CAP7_c4879_249	1A	313.85	1517	.	101.642
7676	IWB7676	BS00028146_51	1A	313.85	1518	L	101.642
78645	IWA4538	wsnp_Ex_c6563_11378915	1A	313.85	1519	L	101.642
45538	IWB45538	Kukri_c45512_193	1A	314.67	1520	L	101.908
54196	IWB54196	RAC875_c15975_1208	1A	314.78	1521	L	101.943
21700	IWB21700	Excalibur_c1066_303	1A	315.94	1522	L	102.319
40966	IWB40966	Kukri_c13091_1140	1A	315.94	1523	L	102.319
69793	IWB69793	Tdurum_contig29437_126	1A	315.94	1524	.	102.319
72585	IWB72585	Tdurum_contig57566_1035	1A	315.94	1525	.	102.319
72586	IWB72586	Tdurum_contig57566_1653	1A	315.94	1526	L	102.319
6029	IWB6029	BS00009104_51	1A	315.94	1527	L	102.319
76041	IWA1081	wsnp_CAP7_c3472_1623955	1A	315.94	1528	.	102.319
444	IWB444	BobWhite_c13039_184	1A	316.86	1529	.	102.617
71829	IWB71829	Tdurum_contig47620_592	1A	316.86	1530	.	102.617
45987	IWB45987	Kukri_c49463_154	1A	316.86	1531	.	102.617
52960	IWB52960	RAC875_c102343_204	1A	316.86	1532	L	102.617
78643	IWA4536.1	wsnp_Ex_c6563_11378565	1A	316.86	1533	L	102.617
78644	IWA4537	wsnp_Ex_c6563_11378632	1A	316.95	1534	L	102.646
11161	IWB11161	BS00081002_51	1A	317.79	1535	L	102.918
55855	IWB55855	RAC875_c25814_361	1A	317.79	1536	L	102.918
7058	IWB7058	BS00022396_51	1A	317.79	1537	L	102.918
11558	IWB11558	BS00088350_51	1A	317.79	1538	L	102.918
75737	IWA577	wsnp_BG606986A_Ta_2_1	1A	317.79	1539	L	102.918
75738	IWA578	wsnp_BG606986A_Ta_2_4	1A	317.79	1540	.	102.918
12479	IWB12479	BS00110130_51	1A	317.79	1541	L	102.918
61347	IWB61347	RAC875_rep_c102893_780	1A	317.79	1542	L	102.918
22506	IWB22506.1	Excalibur_c14859_394	1A	317.79	1543	.	102.918
33179	IWB33179.1	GENE-3046_367	1A	317.79	1544	.	102.918
46690	IWB46690	Kukri_c57770_705	1A	317.79	1545	.	102.918
57232	IWB57232.1	RAC875_c37031_312	1A	317.79	1546	L	102.918
544	IWB544	BobWhite_c13761_242	1A	317.79	1547	L	102.918
79654	IWA5832	wsnp_JD_c13384_13393159	1A	317.79	1548	.	102.918
6517	IWB6517	BS00012042_51	1A	317.79	1549	L	102.918
72589	IWB72589	Tdurum_contig57566_827	1A	317.79	1550	.	102.918
12315	IWB12315.1	BS00107306_51	1A	321.58	1551	.	104.145
12454	IWB12454	BS00109991_51	1A	321.58	1552	L	104.145
31771	IWB31771	GENE-0262_431	1A	321.58	1553	L	104.145
60140	IWB60140	RAC875_c6798_467	1A	321.58	1554	.	104.145
6995	IWB6995	BS00022261_51	1A	321.58	1555	L	104.145
12579	IWB12579	BS00110627_51	1A	321.58	1556	L	104.145
20654	IWB20654	Ex_c4060_510	1A	321.58	1557	L	104.145
57512	IWB57512	RAC875_c39401_502	1A	321.58	1558	.	104.145
26829	IWB26829	Excalibur_c47013_1503	1A	323.65	1559	L	104.816
7289	IWB7289	BS00022848_51	1A	323.65	1560	L	104.816
59223	IWB59223	RAC875_c56690_320	1A	325.03	1561	L	105.263
10668	IWB10668	BS00073413_51	1A	326.51	1562	.	105.742
23854	IWB23854	Excalibur_c22768_811	1A	326.51	1563	L	105.742
29579	IWB29579	Excalibur_c97157_137	1A	326.51	1564	L	105.742
29580	IWB29580	Excalibur_c97157_65	1A	326.51	1565	L	105.742
31650	IWB31650	GENE-0069_107	1A	326.51	1566	.	105.742
31651	IWB31651	GENE-0069_468	1A	326.51	1567	L	105.742
47502	IWB47502	Kukri_c7119_392	1A	326.51	1568	L	105.742
53469	IWB53469	RAC875_c120509_133	1A	326.51	1569	L	105.742
55461	IWB55461	RAC875_c23168_480	1A	326.51	1570	L	105.742
77594	IWA3195	wsnp_Ex_c28900_37982485	1A	326.51	1571	L	105.742
81018	IWA7754	wsnp_Ra_c22110_31550370	1A	326.51	1572	L	105.742
884	IWB884	BobWhite_c16206_317	1A	326.51	1573	.	105.742
1728	IWB1728	BobWhite_c23632_322	1A	326.51	1574	L	105.742
23855	IWB23855	Excalibur_c22768_963	1A	326.51	1575	L	105.742
24302	IWB24302	Excalibur_c25353_1171	1A	326.51	1576	L	105.742
36087	IWB36087	IACX5994	1A	326.51	1577	L	105.742
4042	IWB4042	BobWhite_c5967_537	1A	326.51	1578	.	105.742
55184	IWB55184	RAC875_c21411_162	1A	326.51	1579	.	105.742
68917	IWB68917	Tdurum_contig21114_255	1A	326.51	1580	L	105.742
77789	IWA3434	wsnp_Ex_c33452_41938013	1A	326.51	1581	.	105.742
77790	IWA3435	wsnp_Ex_c33452_41938159	1A	326.51	1582	L	105.742
35025	IWB35025	IAAV544	1A	326.51	1583	L	105.742
65422	IWB65422	TA001600-1603	1A	326.51	1584	.	105.742
78075	IWA3805	wsnp_Ex_c41953_48658353	1A	326.51	1585	L	105.742
79787	IWA6042	wsnp_JD_c3973_5044238	1A	326.51	1586	L	105.742
4307	IWB4307	BobWhite_c721_74	1A	326.51	1587	L	105.742
75432	IWA145	wsnp_BE444305A_Td_2_1	1A	326.51	1588	.	105.742
81503	IWA8482	wsnp_RFL_Contig3542_3718200	1A	326.51	1589	.	105.742
50892	IWB50892	Ra_c110766_321	1A	328.14	1590	L	106.27
62911	IWB62911	RAC875_rep_c72890_63	1A	328.14	1591	L	106.27
78074	IWA3804	wsnp_Ex_c41953_48657850	1A	328.14	1592	L	106.27
34352	IWB34352	IAAV130	1A	329.26	1593	.	106.633
40130	IWB40130	Ku_c8992_405	1A	329.26	1594	L	106.633
61497	IWB61497	RAC875_rep_c105766_652	1A	329.26	1595	.	106.633
79049	IWA5046	wsnp_Ex_rep_c102067_87313597	1A	329.26	1596	.	106.633
4075	IWB4075	BobWhite_c6046_304	1A	329.26	1597	L	106.633
53529	IWB53529	RAC875_c12348_720	1A	332.44	1598	L	107.663
79050	IWA5047	wsnp_Ex_rep_c102067_87314043	1A	332.44	1599	L	107.663
11406	IWB11406	BS00085366_51	1A	332.47	1600	.	107.672
72493	IWB72493	Tdurum_contig56158_60	1A	332.47	1601	L	107.672
36711	IWB36711.1	Jagger_c6890_167	1A	332.47	1602	L	107.672
49670	IWB49670	Kukri_rep_c115111_251	1A	332.47	1603	.	107.672
50094	IWB50094	Kukri_rep_c71143_1671	1A	332.47	1604	.	107.672
60125	IWB60125	RAC875_c67771_805	1A	332.98	1605	.	107.837
12600	IWB12600	BS00110877_51	1A	333.28	1606	L	107.935
57802	IWB57802	RAC875_c41993_582	1A	333.28	1607	L	107.935
65954	IWB65954	TA005289-1104	1A	333.28	1608	L	107.935
24480	IWB24480	Excalibur_c26688_138	1A	333.66	1609	.	108.058
3160	IWB3160	BobWhite_c41272_159	1A	333.66	1610	L	108.058
35304	IWB35304	IAAV7172	1A	333.66	1611	.	108.058
31625	IWB31625	GENE-0033_233	1A	333.66	1612	L	108.058
75423	IWA135	wsnp_BE443588A_Ta_2_1	1A	333.66	1613	L	108.058
75424	IWA136	wsnp_BE443588A_Ta_2_2	1A	333.66	1614	L	108.058
64983	IWB64983	RFL_Contig5334_1969	1A	333.66	1615	L	108.058
73951	IWB73951	Tdurum_contig96086_74	1A	333.66	1616	L	108.058
78203	IWA3962	wsnp_Ex_c4612_8254533	1A	333.66	1617	.	108.058
10300	IWB10300	BS00068391_51	1A	334.02	1618	.	108.174
64984	IWB64984	RFL_Contig5334_831	1A	334.02	1619	.	108.174
7515	IWB7515	BS00023935_51	1A	334.02	1620	L	108.174
1562	IWB1562	BobWhite_c22134_398	1A	335.72	1621	.	108.725
43462	IWB43462	Kukri_c27599_1258	1A	335.72	1622	.	108.725
68854	IWB68854	Tdurum_contig20183_507	1A	335.72	1623	L	108.725
75434	IWA147	wsnp_BE444359A_Ta_2_1	1A	335.72	1624	L	108.725
7472	IWB7472	BS00023203_51	1A	335.72	1625	L	108.725
75206	IWB75206	tplb0059d21_1032	1A	335.72	1626	L	108.725
8121	IWB8121	BS00037976_51	1A	337.41	1627	L	109.272
72212	IWB72212	Tdurum_contig51833_439	1A	339.52	1628	L	109.955
66484	IWB66484	Tdurum_contig10365_341	1A	340.29	1629	L	110.205
10986	IWB10986	BS00078085_51	1A	341.75	1630	L	110.678
11932	IWB11932	BS00095510_51	1A	341.75	1631	L	110.678
75825	IWA691	wsnp_CAP11_c1815_982483	1A	341.75	1632	L	110.678
11109	IWB11109	BS00080076_51	1A	341.75	1633	L	110.678
20162	IWB20162	Ex_c2226_244	1A	341.75	1634	L	110.678
27519	IWB27519	Excalibur_c54842_340	1A	341.75	1635	L	110.678
41933	IWB41933	Kukri_c18274_551	1A	341.75	1636	.	110.678
59501	IWB59501	RAC875_c60162_206	1A	341.75	1637	L	110.678
76547	IWA1790	wsnp_Ex_c1359_2604298	1A	341.75	1638	L	110.678
8040	IWB8040	BS00036104_51	1A	341.75	1639	L	110.678
51733	IWB51733	Ra_c29200_300	1A	341.75	1640	L	110.678
56724	IWB56724	RAC875_c32379_216	1A	341.75	1641	.	110.678
1856	IWB1856	BobWhite_c24825_349	1A	342.49	1642	L	110.917
34750	IWB34750	IAAV3650	1A	342.49	1643	L	110.917
36967	IWB36967	JD_c13024_360	1A	342.49	1644	L	110.917
59500	IWB59500	RAC875_c60162_129	1A	342.49	1645	L	110.917
73305	IWB73305	Tdurum_contig75762_377	1A	342.49	1646	L	110.917
73306	IWB73306	Tdurum_contig75762_406	1A	342.49	1647	L	110.917
79649	IWA5822	wsnp_JD_c13024_13129681	1A	342.49	1648	L	110.917
76089	IWA1195	wsnp_CAP8_c4785_2322876	1A	343.18	1649	L	111.141
75510	IWA254	wsnp_BE494527A_Ta_2_1	1A	344	1650	L	111.406
13164	IWB13164	CAP11_s8920_357	1A	344.08	1651	.	111.432
34672	IWB34672	IAAV3156	1A	344.08	1652	L	111.432
5566	IWB5566	BobWhite_rep_c65812_710	1A	344.08	1653	.	111.432
76104	IWA1225	wsnp_CAP8_rep_c3938_1936666	1A	344.08	1654	.	111.432
79816	IWA6081	wsnp_JD_c4904_6034093	1A	344.08	1655	L	111.432
72556	IWB72556	Tdurum_contig5711_174	1A	344.08	1656	.	111.432
46495	IWB46495	Kukri_c55266_242	1A	344.32	1657	L	111.51
72557	IWB72557	Tdurum_contig5711_242	1A	344.32	1658	L	111.51
10474	IWB10474	BS00070580_51	1A	344.45	1659	L	111.552
1400	IWB1400	BobWhite_c20553_319	1A	344.45	1660	L	111.552
14323	IWB14323	CAP7_c9330_129	1A	344.45	1661	.	111.552
2019	IWB2019	BobWhite_c26569_190	1A	344.45	1662	L	111.552
42216	IWB42216	Kukri_c1984_1024	1A	344.45	1663	.	111.552
42217	IWB42217	Kukri_c1984_1555	1A	344.45	1664	L	111.552
46191	IWB46191	Kukri_c51781_306	1A	344.45	1665	.	111.552
48480	IWB48480	Kukri_c978_313	1A	344.45	1666	.	111.552
53317	IWB53317	RAC875_c11363_527	1A	344.45	1667	L	111.552
62134	IWB62134	RAC875_rep_c112241_279	1A	344.45	1668	L	111.552
64152	IWB64152	RFL_Contig2963_429	1A	344.45	1669	L	111.552
20346	IWB20346	Ex_c26688_969	1A	344.45	1670	.	111.552
28224	IWB28224	Excalibur_c63671_90	1A	344.45	1671	L	111.552
80443	IWA6975	wsnp_Ku_c3804_6986527	1A	344.45	1672	L	111.552
51933	IWB51933	Ra_c364_50	1A	344.45	1673	.	111.552
72959	IWB72959	Tdurum_contig63715_235	1A	344.45	1674	L	111.552
54223	IWB54223	RAC875_c16136_129	1A	344.45	1675	L	111.552
79287	IWA5333	wsnp_Ex_rep_c66919_65342127	1A	344.45	1676	L	111.552
79601	IWA5754	wsnp_Ex_rep_c81556_76277906	1A	344.45	1677	L	111.552
68479	IWB68479	Tdurum_contig15967_90	1A	344.45	1678	L	111.552
27962	IWB27962	Excalibur_c60388_189	1A	345.57	1679	L	111.915
9497	IWB9497.1	BS00065268_51	1A	345.57	1680	S	111.915
23299	IWB23299	Excalibur_c1936_1072	1A	349.52	1681	.	113.194
62537	IWB62537	RAC875_rep_c69152_184	1A	349.52	1682	.	113.194
77827	IWA3485	wsnp_Ex_c34594_42877119	1A	349.52	1683	.	113.194
63661	IWB63661	RFL_Contig1493_657	1A	349.52	1684	L	113.194
72526	IWB72526	Tdurum_contig56662_54	1A	349.52	1685	L	113.194
75853	IWA735	wsnp_CAP11_c29_68486	1A	349.52	1686	L	113.194
44402	IWB44402	Kukri_c35030_266	1A	350.32	1687	L	113.453
78963	IWA4931	wsnp_Ex_c9534_15793556	1A	350.32	1688	L	113.453
7991	IWB7991	BS00034899_51	1A	350.32	1689	L	113.453
8695	IWB8695	BS00056547_51	1A	350.32	1690	L	113.453
10613	IWB10613	BS00072408_51	1A	351.3	1691	L	113.77
35856	IWB35856	IACX2413	1A	351.3	1692	.	113.77
73444	IWB73444	Tdurum_contig78830_348	1A	351.3	1693	L	113.77
76063	IWA1118	wsnp_CAP7_rep_c5385_2417464	1A	351.3	1694	L	113.77
77320	IWA2818	wsnp_Ex_c23598_32826926	1A	351.3	1695	L	113.77
81145	IWA7924	wsnp_Ra_c4184_7637695	1A	351.3	1696	L	113.77
13385	IWB13385	CAP12_c3758_112	1A	351.3	1697	L	113.77
14091	IWB14091	CAP7_c4277_191	1A	351.3	1698	.	113.77
68712	IWB68712	Tdurum_contig18174_283	1A	351.3	1699	L	113.77
77828	IWA3486	wsnp_Ex_c34594_42877243	1A	351.3	1700	L	113.77
25587	IWB25587	Excalibur_c35310_375	1A	351.3	1701	S	113.77
31208	IWB31208.1	Excalibur_rep_c72906_619	1A	351.3	1702	L	113.77
53318	IWB53318	RAC875_c11363_624	1A	351.3	1703	.	113.77
36607	IWB36607	Jagger_c468_53	1A	351.3	1704	L	113.77
4804	IWB4804	BobWhite_rep_c49755_131	1A	351.3	1705	L	113.77
41063	IWB41063.1	Kukri_c136_289	1A	351.3	1706	.	113.77
41064	IWB41064.1	Kukri_c136_857	1A	351.3	1707	S	113.77
43724	IWB43724.1	Kukri_c2951_1188	1A	351.3	1708	.	113.77
52277	IWB52277	Ra_c5683_2584	1A	351.3	1709	L	113.77
72606	IWB72606	Tdurum_contig57927_171	1A	351.3	1710	L	113.77
42176	IWB42176	Kukri_c19653_1370	1A	351.3	1711	L	113.77
7754	IWB7754	BS00030043_51	1A	351.3	1712	L	113.77
9746	IWB9746	BS00066212_51	1A	351.3	1713	L	113.77
45492	IWB45492	Kukri_c44895_88	1A	351.3	1714	.	113.77
72719	IWB72719	Tdurum_contig60210_371	1A	351.3	1715	L	113.77
74107	IWB74107	tplb0021i12_383	1A	351.3	1716	L	113.77
54366	IWB54366	RAC875_c16824_202	1A	351.3	1717	L	113.77
64553	IWB64553	RFL_Contig399_1005	1A	351.3	1718	L	113.77
78632	IWA4523	wsnp_Ex_c6488_11266589	1A	351.3	1719	L	113.77
3350	IWB3350	BobWhite_c44164_151	1A	351.43	1720	.	113.813
3351	IWB3351	BobWhite_c44164_402	1A	351.43	1721	L	113.813
47411	IWB47411	Kukri_c67703_174	1A	351.43	1722	L	113.813
55224	IWB55224	RAC875_c21673_641	1A	351.43	1723	L	113.813
73445	IWB73445	Tdurum_contig78830_745	1A	351.43	1724	L	113.813
76404	IWA1618	wsnp_Ex_c12399_19776420	1A	351.43	1725	L	113.813
9856	IWB9856	BS00066659_51	1A	351.43	1726	L	113.813
47904	IWB47904	Kukri_c82086_387	1A	351.43	1727	.	113.813
64556	IWB64556	RFL_Contig399_976	1A	351.43	1728	.	113.813
64554	IWB64554	RFL_Contig399_1148	1A	351.62	1729	L	113.874
13506	IWB13506	CAP12_c6629_301	1A	356.3	1730	L	115.39
72899	IWB72899	Tdurum_contig62584_770	1A	356.3	1731	L	115.39
25046	IWB25046	Excalibur_c30974_65	1A	356.3	1732	.	115.39
73517	IWB73517	Tdurum_contig81642_298	1A	356.3	1733	.	115.39
76582	IWA1837	wsnp_Ex_c13955_21833712	1A	356.3	1734	L	115.39
77296	IWA2783	wsnp_Ex_c23143_32376622	1A	356.3	1735	L	115.39
73464	IWB73464	Tdurum_contig80278_250	1A	356.3	1736	.	115.39
76003	IWA1015	wsnp_CAP12_rep_c8598_3608465	1A	356.3	1737	L	115.39
1403	IWB1403	BobWhite_c20553_568	1A	356.3	1738	.	115.39
52276	IWB52276	Ra_c5683_1762	1A	356.3	1739	L	115.39
67469	IWB67469	Tdurum_contig12152_63	1A	356.3	1740	.	115.39
14437	IWB14437	CAP7_rep_c6352_483	1A	356.3	1741	.	115.39
30452	IWB30452	Excalibur_rep_c110054_341	1A	356.3	1742	L	115.39
33673	IWB33673	GENE-3933_371	1A	356.3	1743	.	115.39
43918	IWB43918	Kukri_c30924_203	1A	356.3	1744	.	115.39
45733	IWB45733	Kukri_c47131_569	1A	356.3	1745	L	115.39
74445	IWB74445	tplb0031l06_747	1A	356.3	1746	L	115.39
24001	IWB24001	Excalibur_c23598_1632	1A	356.3	1747	L	115.39
3536	IWB3536	BobWhite_c46857_82	1A	356.3	1748	L	115.39
61773	IWB61773	RAC875_rep_c108284_98	1A	356.3	1749	L	115.39
28418	IWB28418	Excalibur_c66_147	1A	356.3	1750	L	115.39
73482	IWB73482	Tdurum_contig81011_244	1A	356.3	1751	L	115.39
75809	IWA672	wsnp_CAP11_c146_160903	1A	356.3	1752	L	115.39
77016	IWA2404	wsnp_Ex_c19353_28290393	1A	356.3	1753	L	115.39
77017	IWA2405	wsnp_Ex_c19353_28290651	1A	356.3	1754	L	115.39
37296	IWB37296	JD_c285_1438	1A	356.3	1755	.	115.39
62509	IWB62509	RAC875_rep_c119761_111	1A	357.09	1756	.	115.646
79704	IWA5911	wsnp_JD_c20553_18260731	1A	357.09	1757	L	115.646
12767	IWB12767	CAP11_c2285_104	1A	357.33	1758	.	115.723
13703	IWB13703	CAP7_c10430_216	1A	357.33	1759	.	115.723
13639	IWB13639	CAP12_rep_c6128_120	1A	357.33	1760	.	115.723
23648	IWB23648.1	Excalibur_c21534_1436	1A	357.33	1761	.	115.723
45491	IWB45491	Kukri_c44895_139	1A	357.33	1762	.	115.723
77883	IWA3552	wsnp_Ex_c3594_6568869	1A	357.33	1763	S	115.723
79931	IWA6253	wsnp_JD_rep_c49006_33254974	1A	357.33	1764	L	115.723
1402	IWB1402	BobWhite_c20553_454	1A	357.33	1765	L	115.723
37168	IWB37168	JD_c20553_448	1A	357.33	1766	L	115.723
41243	IWB41243	Kukri_c14635_73	1A	357.33	1767	L	115.723
52033	IWB52033	Ra_c41164_730	1A	357.33	1768	L	115.723
79703	IWA5910	wsnp_JD_c20553_18260620	1A	357.33	1769	.	115.723
2902	IWB2902	BobWhite_c37358_208	1A	357.33	1770	L	115.723
39248	IWB39248	Ku_c3523_1959	1A	357.33	1771	L	115.723
46190	IWB46190	Kukri_c51781_199	1A	357.33	1772	L	115.723
39439	IWB39439	Ku_c4369_351	1A	358.75	1773	L	116.183
39440	IWB39440	Ku_c4369_354	1A	358.75	1774	L	116.183
52732	IWB52732	Ra_c83312_325	1A	358.75	1775	.	116.183
66930	IWB66930	Tdurum_contig11106_264	1A	363.8	1776	L	117.819
66931	IWB66931	Tdurum_contig11106_340	1A	363.8	1777	L	117.819
79416	IWA5505	wsnp_Ex_rep_c68171_66944702	1A	365.2	1778	L	118.272
1304	IWB1304.1	BobWhite_c19733_149	1A	366.46	1779	L	118.68
58616	IWB58616	RAC875_c5016_314	1A	366.46	1780	.	118.68
7908	IWB7908	BS00032825_51	1A	366.46	1781	L	118.68
31445	IWB31445	Excalibur_rep_c96187_541	1A	366.92	1782	.	118.829
3768	IWB3768	BobWhite_c5242_400	1A	366.92	1783	L	118.829
65541	IWB65541	TA002362-0785	1A	366.92	1784	.	118.829
75663	IWA475	wsnp_BF474340A_Ta_2_1	1A	366.92	1785	.	118.829
77670	IWA3284	wsnp_Ex_c30552_39457767	1A	366.92	1786	L	118.829
52703	IWB52703	Ra_c8027_1021	1A	366.92	1787	L	118.829
58556	IWB58556	RAC875_c49433_308	1A	366.92	1788	L	118.829
60380	IWB60380	RAC875_c7563_273	1A	366.92	1789	.	118.829
29153	IWB29153	Excalibur_c8599_133	1A	368.9	1790	L	119.47
58389	IWB58389	RAC875_c47930_448	1A	370.2	1791	L	119.891
80784	IWA7428	wsnp_Ku_rep_c109724_94227136	1A	386.5	1792	L	125.17
22883	IWB22883	Excalibur_c16947_81	1A	394.41	1793	L	127.732
65681	IWB65681	TA003411-0583	1A	394.41	1794	.	127.732
72159	IWB72159	Tdurum_contig51167_1029	1A	394.41	1795	L	127.732
80986	IWA7707	wsnp_Ra_c19637_28840370	1A	394.41	1796	L	127.732
48122	IWB48122	Kukri_c8757_107	1A	394.41	1797	.	127.732
56959	IWB56959	RAC875_c34515_343	1A	394.41	1798	.	127.732
72161	IWB72161	Tdurum_contig51167_534	1A	394.41	1799	L	127.732
72163	IWB72163	Tdurum_contig51167_915	1A	394.41	1800	L	127.732
77297	IWA2784	wsnp_Ex_c23143_32377033	1A	394.79	1801	L	127.855
72160	IWB72160	Tdurum_contig51167_390	1A	394.96	1802	L	127.91
36704	IWB36704	Jagger_c6772_80	1A	397.53	1803	L	128.742
11057	IWB11057	BS00079087_51	1A	401.68	1804	L	130.086
70514	IWB70514	Tdurum_contig34826_234	1A	401.68	1805	L	130.086
75349	IWA24	wsnp_BE403322A_Ta_1_1	1A	401.68	1806	.	130.086
1256	IWB1256	BobWhite_c19182_280	1A	401.68	1807	L	130.086
14279	IWB14279	CAP7_c821_239	1A	401.68	1808	L	130.086
24000	IWB24000	Excalibur_c23598_1502	1A	401.68	1809	L	130.086
26549	IWB26549	Excalibur_c44449_196	1A	401.68	1810	L	130.086
29226	IWB29226	Excalibur_c88081_143	1A	401.68	1811	L	130.086
3034	IWB3034	BobWhite_c39092_629	1A	401.68	1812	L	130.086
31695	IWB31695	GENE-0129_509	1A	401.68	1813	.	130.086
31696	IWB31696	GENE-0129_861	1A	401.68	1814	L	130.086
50952	IWB50952	Ra_c11613_81	1A	401.68	1815	L	130.086
51467	IWB51467	Ra_c2227_825	1A	401.68	1816	.	130.086
51468	IWB51468	Ra_c2227_855	1A	401.68	1817	.	130.086
52532	IWB52532	Ra_c71093_408	1A	401.68	1818	.	130.086
54893	IWB54893	RAC875_c19751_166	1A	401.68	1819	L	130.086
57157	IWB57157	RAC875_c36089_179	1A	401.68	1820	L	130.086
59427	IWB59427	RAC875_c59190_384	1A	401.68	1821	L	130.086
61310	IWB61310	RAC875_rep_c100394_536	1A	401.68	1822	.	130.086
61555	IWB61555	RAC875_rep_c106165_772	1A	401.68	1823	.	130.086
62752	IWB62752	RAC875_rep_c71093_1302	1A	401.68	1824	L	130.086
75	IWB75	BobWhite_c10542_532	1A	401.68	1825	.	130.086
76231	IWA1403	wsnp_Ex_c10903_17716723	1A	401.68	1826	.	130.086
77	IWB77	BobWhite_c10542_777	1A	401.68	1827	L	130.086
22882	IWB22882	Excalibur_c16947_114	1A	401.68	1828	L	130.086
30172	IWB30172	Excalibur_rep_c106070_465	1A	401.68	1829	.	130.086
35045	IWB35045	IAAV5567	1A	401.68	1830	L	130.086
65396	IWB65396	TA001430-0733	1A	401.68	1831	.	130.086
80697	IWA7316	wsnp_Ku_c816_1684613	1A	401.68	1832	L	130.086
47703	IWB47703	Kukri_c7691_212	1A	401.68	1833	.	130.086
26250	IWB26250	Excalibur_c41553_213	1A	401.68	1834	L	130.086
72162	IWB72162	Tdurum_contig51167_810	1A	401.68	1835	L	130.086
28698	IWB28698	Excalibur_c73970_243	1A	401.68	1836	L	130.086
76225	IWA1395	wsnp_Ex_c10843_17638629	1A	401.68	1837	.	130.086
34758	IWB34758	IAAV3695	1A	401.68	1838	L	130.086
71793	IWB71793	Tdurum_contig47345_284	1A	401.68	1839	.	130.086
76232	IWA1404	wsnp_Ex_c10903_17717179	1A	401.68	1840	.	130.086
77556	IWA3145	wsnp_Ex_c28149_37293117	1A	401.68	1841	L	130.086
9961	IWB9961	BS00067119_51	1A	401.68	1842	L	130.086
41551	IWB41551	Kukri_c16271_544	1A	401.68	1843	L	130.086
41552	IWB41552	Kukri_c16271_894	1A	401.68	1844	L	130.086
54518	IWB54518	RAC875_c17651_1174	1A	401.68	1845	.	130.086
55536	IWB55536	RAC875_c23586_541	1A	401.68	1846	.	130.086
67875	IWB67875	Tdurum_contig13136_605	1A	401.68	1847	.	130.086
766	IWB766	BobWhite_c15256_225	1A	401.68	1848	L	130.086
77557	IWA3146	wsnp_Ex_c28149_37293173	1A	401.68	1849	L	130.086
57224	IWB57224	RAC875_c36980_161	1A	401.86	1850	.	130.145
43028	IWB43028	Kukri_c24753_460	1A	402.42	1851	.	130.326
53370	IWB53370	RAC875_c11613_469	1A	402.42	1852	.	130.326
62751	IWB62751	RAC875_rep_c71093_1070	1A	404.32	1853	L	130.941
4244	IWB4244	BobWhite_c6820_199	1A	405.81	1854	L	131.424
74106	IWB74106	tplb0021i12_146	1A	405.81	1855	.	131.424
77770	IWA3409	wsnp_Ex_c3264_6017750	1A	405.81	1856	L	131.424
13551	IWB13551	CAP12_c8163_118	1A	406.05	1857	L	131.502
73690	IWB73690	Tdurum_contig85466_170	1A	406.05	1858	L	131.502
58474	IWB58474	RAC875_c48804_590	1A	406.05	1859	.	131.502
42798	IWB42798	Kukri_c2338_533	1A	406.22	1860	L	131.557
78789	IWA4713	wsnp_Ex_c7684_13109335	1A	406.22	1861	L	131.557
73557	IWB73557	Tdurum_contig8224_378	1A	406.22	1862	L	131.557
79890	IWA6191	wsnp_JD_c825_1223506	1A	406.22	1863	L	131.557
73626	IWB73626	Tdurum_contig83247_74	1A	409.93	1864	.	132.758
14143	IWB14143	CAP7_c490_123	1A	411.15	1865	.	133.153
29244	IWB29244	Excalibur_c88792_93	1A	411.15	1866	L	133.153
61091	IWB61091	RAC875_c9386_358	1A	411.15	1867	.	133.153
64453	IWB64453	RFL_Contig3683_1784	1A	411.15	1868	L	133.153
49385	IWB49385	Kukri_rep_c109145_54	1A	411.15	1869	.	133.153
49386	IWB49386	Kukri_rep_c109145_695	1A	411.15	1870	.	133.153
52906	IWB52906	RAC875_c100961_334	1A	411.15	1871	.	133.153
76203	IWA1368	wsnp_Ex_c10631_17340809	1A	411.15	1872	L	133.153
80091	IWA6506	wsnp_Ku_c13768_21859275	1A	411.15	1873	L	133.153
81294	IWA8135	wsnp_Ra_rep_c108284_91604017	1A	411.15	1874	L	133.153
33223	IWB33223	GENE-3098_53	1A	411.61	1875	.	133.302
41445	IWB41445	Kukri_c15731_399	1A	411.61	1876	.	133.302
75591	IWA374	wsnp_BE591290B_Ta_2_7	1A	411.61	1877	.	133.302
41550	IWB41550	Kukri_c16271_397	1A	411.61	1878	L	133.302
22955	IWB22955	Excalibur_c17320_833	1A	414.53	1879	L	134.248
29697	IWB29697	Excalibur_rep_c101018_254	1A	414.53	1880	.	134.248
34929	IWB34929	IAAV4820	1A	414.53	1881	L	134.248
54198	IWB54198	RAC875_c1599_342	1A	414.53	1882	.	134.248
2446	IWB2446	BobWhite_c31322_391	1A	415.45	1883	.	134.546
251	IWB251	BobWhite_c11692_148	1A	415.45	1884	L	134.546
25553	IWB25553	Excalibur_c3510_2119	1A	415.45	1885	.	134.546
36475	IWB36475.1	Jagger_c2152_123	1A	415.45	1886	L	134.546
4214	IWB4214	BobWhite_c6664_644	1A	415.45	1887	L	134.546
79859	IWA6152	wsnp_JD_c6664_7807201	1A	415.71	1888	L	134.63
3070	IWB3070	BobWhite_c39668_143	1A	418.4	1889	L	135.501
12293	IWB12293	BS00106641_51	1A	423.4	1890	L	137.12
76953	IWA2317	wsnp_Ex_c18499_27344859	1A	423.4	1891	.	137.12
42330	IWB42330	Kukri_c20480_121	1A	423.4	1892	L	137.12
58979	IWB58979	RAC875_c53725_217	1A	423.4	1893	.	137.12
60174	IWB60174	RAC875_c68350_61	1A	423.4	1894	.	137.12
77747	IWA3377	wsnp_Ex_c3201_5910642	1A	423.4	1895	L	137.12
7430	IWB7430	BS00023114_51	1A	423.66	1896	L	137.205
78936	IWA4897	wsnp_Ex_c9343_15514531	1A	423.66	1897	L	137.205
78937	IWA4898	wsnp_Ex_c9343_15514687	1A	423.66	1898	L	137.205
8339	IWB8339	BS00043441_51	1A	423.66	1899	.	137.205
80110	IWA6530	wsnp_Ku_c14496_22838796	1A	423.66	1900	L	137.205
7275	IWB7275	BS00022824_51	1A	425.16	1901	L	137.69
59699	IWB59699	RAC875_c62550_470	1A	430.97	1902	L	139.572
10132	IWB10132	BS00067741_51	1A	431.5	1903	L	139.744
20487	IWB20487	Ex_c3201_1046	1A	431.5	1904	L	139.744
22117	IWB22117	Excalibur_c1255_293	1A	431.5	1905	L	139.744
53222	IWB53222	RAC875_c11016_495	1A	431.5	1906	L	139.744
59253	IWB59253	RAC875_c57095_240	1A	431.5	1907	.	139.744
67678	IWB67678	Tdurum_contig12628_437	1A	431.5	1908	.	139.744
78248	IWA4021	wsnp_Ex_c48407_53323483	1A	431.5	1909	L	139.744
10223	IWB10223	BS00068074_51	1A	431.5	1910	.	139.744
31719	IWB31719	GENE-0171_87	1A	431.5	1911	.	139.744
43929	IWB43929	Kukri_c310_1953	1A	431.5	1912	L	139.744
11395	IWB11395	BS00084995_51	1A	431.5	1913	L	139.744
6843	IWB6843	BS00021990_51	1A	431.5	1914	.	139.744
77519	IWA3089	wsnp_Ex_c271_521429	1A	431.5	1915	L	139.744
6426	IWB6426	BS00011521_51	1A	431.5	1916	L	139.744
76357	IWA1560	wsnp_Ex_c11939_19147790	1A	431.5	1917	L	139.744
76737	IWA2035	wsnp_Ex_c1557_2973321	1A	431.5	1918	L	139.744
77446	IWA2994	wsnp_Ex_c25730_34991010	1A	432.04	1919	L	139.919
79405	IWA5491	wsnp_Ex_rep_c68058_66805898	1A	432.04	1920	L	139.919
47248	IWB47248	Kukri_c65610_572	1A	432.07	1921	.	139.928
58886	IWB58886	RAC875_c52947_84	1A	432.07	1922	L	139.928
73664	IWB73664	Tdurum_contig84252_155	1A	432.07	1923	L	139.928
73184	IWB73184	Tdurum_contig70803_475	1A	432.07	1924	.	139.928
12340	IWB12340.1	BS00107935_51	1A	435.16	1925	L	140.929
79275	IWA5319.1	wsnp_Ex_rep_c66872_65273904	1A	435.16	1926	L	140.929
21667	IWB21667	Excalibur_c10538_1153	1A	435.16	1927	.	140.929
69908	IWB69908	Tdurum_contig29886_139	1A	435.16	1928	L	140.929
76354	IWA1557	wsnp_Ex_c11939_19147421	1A	435.16	1929	L	140.929
80052	IWA6458	wsnp_Ku_c12441_20092792	1A	435.16	1930	L	140.929
80603	IWA7182	wsnp_Ku_c5687_10068945	1A	435.16	1931	L	140.929
29142	IWB29142	Excalibur_c85499_232	1A	435.16	1932	.	140.929
36325	IWB36325	IACX882	1A	435.16	1933	L	140.929
53622	IWB53622	RAC875_c1295_1603	1A	435.16	1934	L	140.929
70021	IWB70021	Tdurum_contig30426_261	1A	435.16	1935	.	140.929
337	IWB337	BobWhite_c12305_959	1A	435.16	1936	L	140.929
38744	IWB38744	Ku_c20664_262	1A	435.16	1937	.	140.929
76355	IWA1558	wsnp_Ex_c11939_19147514	1A	437.02	1938	L	141.531
79274	IWA5317	wsnp_Ex_rep_c66872_65273203	1A	437.02	1939	.	141.531
79532	IWA5660	wsnp_Ex_rep_c69932_68893867	1A	437.02	1940	.	141.531
79967	IWA6312	wsnp_JD_rep_c65095_41464278	1A	437.02	1941	L	141.531
80805	IWA7453	wsnp_Ku_rep_c69362_68705297	1A	437.02	1942	L	141.531
42215	IWB42215	Kukri_c19837_432	1A	437.11	1943	L	141.561
9474	IWB9474	BS00065170_51	1A	437.11	1944	L	141.561
35143	IWB35143	IAAV6100	1A	439.42	1945	.	142.309
76721	IWA2015	wsnp_Ex_c15377_23637176	1A	439.42	1946	L	142.309
77911	IWA3590	wsnp_Ex_c36911_44767554	1A	439.42	1947	L	142.309
79090	IWA5097	wsnp_Ex_rep_c103474_88421290	1A	439.42	1948	.	142.309
57894	IWB57894	RAC875_c43002_382	1A	439.42	1949	L	142.309
45411	IWB45411	Kukri_c44201_497	1A	439.42	1950	L	142.309
36490	IWB36490	Jagger_c2379_126	1A	440.09	1951	.	142.526
53786	IWB53786	RAC875_c13829_108	1A	440.09	1952	.	142.526
53787	IWB53787	RAC875_c13829_144	1A	440.09	1953	.	142.526
53788	IWB53788	RAC875_c13829_224	1A	440.09	1954	.	142.526
12374	IWB12374.1	BS00108585_51	1A	440.38	1955	.	142.62
12375	IWB12375.1	BS00108591_51	1A	440.38	1956	.	142.62
3449	IWB3449.1	BobWhite_c45316_290	1A	440.38	1957	.	142.62
36489	IWB36489	Jagger_c2379_114	1A	440.38	1958	.	142.62
41436	IWB41436.1	Kukri_c15691_151	1A	440.38	1959	.	142.62
53789	IWB53789	RAC875_c13829_413	1A	440.38	1960	.	142.62
73748	IWB73748.1	Tdurum_contig893_53	1A	440.38	1961	L	142.62
8702	IWB8702	BS00056823_51	1A	440.38	1962	.	142.62
877	IWB877	BobWhite_c16159_288	1A	440.38	1963	.	142.62
34474	IWB34474	IAAV1930	1A	440.38	1964	.	142.62
34620	IWB34620	IAAV2844	1A	440.38	1965	L	142.62
81526	IWA8523	wsnp_RFL_Contig3850_4199825	1A	440.38	1966	.	142.62
41758	IWB41758	Kukri_c17412_1249	1A	442.01	1967	L	143.147
8918	IWB8918	BS00062759_51	1A	445.92	1968	.	144.414
34851	IWB34851	IAAV4238	1A	447.55	1969	L	144.942
58735	IWB58735	RAC875_c51346_99	1A	447.55	1970	.	144.942
81210	IWA8020	wsnp_Ra_c59303_60669172	1A	457.47	1971	.	148.154
9141	IWB9141	BS00063847_51	1A	457.47	1972	L	148.154
21725	IWB21725	Excalibur_c10736_1051	1A	458.6	1973	.	148.52
26254	IWB26254	Excalibur_c41592_100	1A	459.02	1974	L	148.656
78627	IWA4518	wsnp_Ex_c6476_11246531	1A	459.02	1975	.	148.656
27546	IWB27546	Excalibur_c55186_277	1A	459.02	1976	L	148.656
34513	IWB34513	IAAV2162	1A	459.02	1977	.	148.656
37	IWB37.1	BobWhite_c10251_382	1A	459.02	1978	L	148.656
58755	IWB58755.1	RAC875_c5153_192	1A	459.02	1979	.	148.656
45449	IWB45449	Kukri_c44500_315	1A	460.04	1980	L	148.987
10491	IWB10491	BS00070695_51	1A	462.61	1981	.	149.819
10518	IWB10518	BS00070991_51	1A	462.61	1982	L	149.819
10791	IWB10791.1	BS00075271_51	1A	462.61	1983	.	149.819
10516	IWB10516.1	BS00070951_51	1A	462.61	1984	L	149.819
11593	IWB11593.1	BS00089094_51	1A	462.61	1985	L	149.819
11594	IWB11594.1	BS00089097_51	1A	462.61	1986	L	149.819
11595	IWB11595	BS00089098_51	1A	462.61	1987	L	149.819
26766	IWB26766.1	Excalibur_c46365_442	1A	462.61	1988	.	149.819
31958	IWB31958.1	GENE-0543_577	1A	462.61	1989	.	149.819
49684	IWB49684.1	Kukri_rep_c115657_255	1A	462.61	1990	L	149.819
59763	IWB59763.1	RAC875_c63359_1446	1A	462.61	1991	.	149.819
76476	IWA1710.1	wsnp_Ex_c12932_20486842	1A	462.61	1992	L	149.819
9191	IWB9191.1	BS00064087_51	1A	462.61	1993	L	149.819
16648	IWB16648	D_contig35560_267	1A	462.61	1994	.	149.819
8006	IWB8006	BS00035273_51	1A	462.61	1995	L	149.819
24575	IWB24575	Excalibur_c27376_74	1A	462.61	1996	L	149.819
38	IWB38	BobWhite_c1027_1127	1A	462.61	1997	L	149.819
39	IWB39	BobWhite_c1027_360	1A	462.61	1998	L	149.819
48030	IWB48030	Kukri_c8527_53	1A	462.61	1999	L	149.819
[truncated: 38,268 more rows]
