# Supplementary material for: An Overexpressed Q Allele Leads to Increased Spike Density and Improved Processing Quality in Common Wheat (Triticum aestivum)
Source: G3 (Bethesda). 2018 Jan 22;8(3):771–8. doi: 10.1534/g3.117.300562 (PMC5844298; doi:10.1534/g3.117.300562)
Supplement: Supplementary file 2 [file 771TableS5.xlsx]

## Sheet: Sheet1
Materials	Phenotype	Markers
		qs1	qs2	qs3	qs4	qs5	qs6	gpw4457	barc319
1	compact	A	A	A	A	A	-	A	A
2	semi-compact	H	H	H	H	H	H	H	-
3	semi-compact	H	H	A	A	H	H	A	-
4	semi-compact	H	H	H	H	H	H	H	H
5	compact	A	A	A	A	A	A	A	A
6	normal	B	B	B	B	B	B	B	B
7	compact	A	A	A	A	A	A	A	A
8	semi-compact	H	H	H	H	H	H	H	H
9	normal	B	B	B	B	B	B	B	B
10	normal	B	B	B	B	B	B	B	B
11	semi-compact	H	H	H	H	H	H	H	H
12	normal	B	B	B	B	B	B	B	B
13	normal	B	B	B	H	B	B	H	H
14	semi-compact	H	H	H	H	H	H	H	H
15	semi-compact	H	H	H	H	H	H	H	H
16	normal	B	B	B	B	B	B	B	B
17	normal	B	B	B	B	B	B	B	B
18	compact	A	A	-	A	-	A	A	H
19	normal	B	B	B	B	B	-	B	B
20	compact	A	A	A	A	A	H	A	A
21	semi-compact	H	H	H	H	H	H	H	H
22	normal	B	B	B	B	B	B	-	B
23	semi-compact	H	H	H	H	H	H	H	H
24	semi-compact	H	H	H	H	H	H	H	H
25	semi-compact	H	H	-	H	H	A	H	H
26	compact	A	A	A	A	A	A	A	A
27	normal	B	B	B	B	B	B	B	H
28	semi-compact	H	H	H	B	H	H	B	H
29	semi-compact	H	H	H	H	H	-	H	B
30	semi-compact	H	H	H	H	H	H	H	H
31	semi-compact	H	H	H	H	H	H	H	H
32	semi-compact	H	H	H	H	H	H	H	H
33	compact	A	A	A	A	A	A	A	A
34	semi-compact	H	H	H	H	H	H	H	H
35	semi-compact	H	H	H	H	H	H	H	H
36	compact	A	A	A	A	A	A	A	A
37	compact	A	A	-	A	A	A	A	A
38	compact	A	A	A	A	A	A	A	A
39	compact	A	A	A	A	A	A	A	A
40	semi-compact	H	H	H	H	H	H	H	H
41	semi-compact	H	H	H	H	H	H	H	B
42	semi-compact	H	H	H	H	H	H	H	H
43	normal	B	B	-	B	B	B	B	B
44	compact	A	A	A	H	A	A	B	H
45	semi-compact	H	H	H	H	H	H	H	H
46	semi-compact	H	H	H	H	H	H	B	B
47	semi-compact	H	H	H	H	H	H	H	A
48	compact	A	A	A	A	A	A	A	A
49	semi-compact	H	H	-	H	H	H	H	H
50	normal	B	B	B	B	B	B	B	B
51	normal	B	B	B	B	B	B	B	B
52	semi-compact	H	H	H	H	H	H	H	H
53	normal	B	B	B	H	B	B	H	H
54	semi-compact	H	H	H	H	H	H	H	H
55	normal	B	B	H	H	B	B	H	H
56	semi-compact	H	H	H	H	H	H	H	B
57	semi-compact	H	H	H	H	H	H	H	H
58	normal	B	B	B	B	B	B	B	H
59	compact	A	A	A	A	A	H	A	A
60	semi-compact	H	H	H	B	H	H	B	B
61	semi-compact	H	-	H	H	-	B	H	-
62	normal	B	-	B	B	B	-	B	B
63	normal	B	-	B	B	B	B	B	B
64	compact	A	A	A	A	A	A	A	A
65	compact	A	A	A	A	-	H	A	A
66	normal	B	B	B	B	-	B	B	B
67	semi-compact	H	-	H	H	-	H	H	H
68	semi-compact	H	H	H	A	H	H	A	A
69	semi-compact	H	H	H	H	H	H	H	B
70	normal	B	B	B	B	-	B	B	B
71	normal	B	B	B	B	B	B	B	-
72	compact	A	A	A	H	A	A	H	H
73	semi-compact	H	H	H	A	H	H	A	H
74	semi-compact	H	H	H	H	H	H	H	H
75	normal	B	B	B	B	B	B	B	H
76	semi-compact	H	A	H	H	A	H	H	H
77	normal	B	B	B	B	B	B	B	B
78	semi-compact	H	H	H	H	H	H	H	H
79	semi-compact	H	H	H	H	H	H	H	A
80	semi-compact	H	H	H	H	H	H	H	H
81	compact	A	A	A	A	A	A	A	A
82	semi-compact	H	H	H	H	H	H	H	H
83	compact	A	A	A	A	A	H	A	A
84	semi-compact	H	H	H	H	H	H	H	A
85	semi-compact	H	H	H	H	H	H	H	H
86	compact	A	A	A	A	A	A	A	A
87	semi-compact	H	H	H	H	A	H	H	H
88	semi-compact	H	H	H	H	H	H	H	H
89	normal	B	B	B	B	B	B	B	H
90	semi-compact	H	H	H	A	H	H	H	H
91	semi-compact	H	H	H	H	H	H	H	H
92	semi-compact	H	H	H	H	H	H	H	H
93	semi-compact	H	H	H	H	H	H	H	H
94	compact	A	A	A	A	A	A	A	A
95	normal	B	B	B	B	B	H	B	B
96	semi-compact	H	H	H	H	H	H	H	H
97	semi-compact	H	H	H	H	H	H	H	H
98	semi-compact	H	H	H	H	H	H	B	H
99	compact	A	A	A	A	A	A	A	A
100	normal	B	B	B	B	H	H	B	H
101	normal	B	B	B	B	B	B	B	B
102	semi-compact	H	H	H	H	H	H	H	H
103	semi-compact	H	H	H	H	H	H	H	H
104	semi-compact	H	H	H	H	H	A	H	H
105	semi-compact	H	H	H	H	H	H	H	A
106	semi-compact	H	H	H	H	H	H	H	B
107	normal	B	B	B	B	B	H	B	B
108	compact	A	A	A	A	A	A	A	A
109	semi-compact	H	H	H	H	H	H	H	H
110	semi-compact	H	H	H	H	H	H	H	H
111	normal	B	B	B	B	B	B	B	H
112	normal	B	B	B	B	B	B	B	B
113	compact	A	A	A	A	A	A	A	A
114	normal	B	B	B	B	B	B	B	B
115	semi-compact	H	H	H	H	H	H	H	A
116	normal	B	B	-	B	B	B	B	B
117	compact	A	A	H	H	A	A	H	H
118	compact	A	A	A	A	A	A	A	A
119	semi-compact	H	H	H	H	H	H	H	H
120	compact	A	A	A	A	A	A	A	A
